# Supplementary material for: Genome-Wide Computational Analysis of Musa Microsatellites: Classification, Cross-Taxon Transferability, Functional Annotation, Association with Transposons & miRNAs, and Genetic Marker Potential
Source: PLoS One. 2015 Jun 29;10(6):e0131312. doi: 10.1371/journal.pone.0131312 (PMC4488140; doi:10.1371/journal.pone.0131312)
Supplement: S1 File — (TXT) [file pone.0131312.s008.txt]

Table S4. Musa SSR marker data base.
==========================================================================================================
PRIMER_ID	F_PRIMER(5-3)	R_PRIMER(5-3)	DATASET_INFO	SIMILAR_WITH
==========================================================================================================
C01C0AA000014	GACATGAAAACGGCAAGGAT	TTGATGTACTCAATCTTTATTTTGGA	AA C01C0BB000012;C01C0BB000012
C01C0AA000025	AGGACATAGCATGAGGGGTG	TTTTGAAAATTCTCTTTTGATGGA	AA Single
C01C0AA000032	TTTTCGGTTCTCAAGTAGGACA	GTGCATGTAAGGCTTCACCA	AA C01C0BB000024;C01C0BB000024
C01C0AA000054	GGTGATGTGTTGGAGGACAA	TTTCCTCAAAACAGAGTTGGC	AA Single
C01C0AA000056	TGACCTTGACCTGTGTGGTT	GAATCATGCTGTCGATGGTG	AA Single
C01C0AA000078	GGAAGAATATTATCTTTGTTTTGCG	TGAAGTCGCTTGTGGTGTTC	AA Single
C01C0AA000096	AGGAGAAGAAACGACGCGA	CCAAGCGGTACACTTTGACA	AA C01C0BB000081
C01C0AA000209	CTTCAAATCGCACAACTCCA	CATACGTCTTCCCTCTTCCG	AA C01C0BB000188
C01C0AA000210	ATTGTCGAAGCTTTTGGGTG	GAAGGGGTTAACAAGACGGTT	AA Single
C01C0AA000279	GCGAACCTTGCTTTAGGGTA	GCAACGTACGCCTCCTTTT	AA Single
C01C0AA000308	GCTCTTTCTGATCACCTCCG	TCAAGTTTGAATTTGTTCCTTTGA	AA Single
C01C0AA000317	GATTACATCACCGGGTGTCC	ACGTTTCAACATGGCTAGGG	AA Single
C01C0AA000335	TGCATGGCAATCAATACAAGA	CTTCTCTTCTTCGCCTGCTG	AA C01C0BB000294
C01C0AA000362	GGGTTTCAACTTCTTTGCCA	GCCACATGTCTTCTTGCATC	AA C01P2BB000317
C01C0AA000376	GCTTCAAGGAGAACAGCACC	TTTGGAACCAGACTTCCACC	AA C01C0BB000328
C01C0AA000419	TCATCTTCAACAAAAGGAATTGA	TGTGTGGACCGGATCCTAAG	AA Single
C01C0AA000540	TTTCATAAAATGATGACCCTCC	TATAGTGGCTGTCGGCTACG	AA C01C0BB000478
C01C0AA000541	TCCAAGGATGGCAAAAGAAC	AAACCGGATTGAGTCAACCTAA	AA C01C0BB000479
C01C0AA000558	AATGGATACGCCAATCGAAG	TCAAAATTGTGCCCTTGTCA	AA C01C0BB000493
C01C0AA000564	GTTTGGTGCTGCAGCTGTT	TGCATGAATTAAAAATAGTCTCACA	AA C01P2BB000500
C01C0AA000585	GCCCTCATAAAGAATATCTCAGC	TATACAGGCGATGAGGGAGC	AA Single
C01C0AA000595	ACACGGCATTATTGGCTAGG	CATCTTCTCTCTGCTTCCGC	AA Single
C01C0AA000601	TTTCTCACAACGCCACTTTG	CATCCGGACTCGAACTAAGC	AA Single
C01C0AA000614	TTCAGCGTCACTTTACGTGG	CATGGTTCTTCTTGGGCAAT	AA Single
C01C0AA000617	GGGGGCATGTTAATTTTGTC	TCGATCTGTACGAAGATCAAGA	AA Single
C01C0AA000676	TGACATGAAAGAAAACCAGCAT	TGTTGTTTCTGTTTGTCACATTCT	AA Single
C01C0AA000707	TCACATGTACCTATGCCCGA	TCCAAATTAGCTAAATACCCTTCA	AA Single
C01C0AA000739	TCCCACGAAGCTCGACTACT	AATTTGTTTCCCGTCAGCAG	AA Single
C01C0AA000760	CCAATTGTGTCGGTATGACAA	GGTGAAATGGTGAGAGAATGC	AA MuGSSM000751;MuGSSM000751
C01C0AA000774	GGAATGTGTGAACCTTTAATTCTG	GCAGGAGGCAATGATTTTGT	AA C01C0BB000695
C01C0AA000777	GACCAAGGTTTGCAATTTCG	GACAACGTGGGGAGAAGAAA	AA Single
C01C0AA000820	GGAAAAGATCAGTGGCCAAA	GAAAAGTTGCAGGCTTGAGG	AA Single
C01C0AA000823	GAGCCTTGAAATTTGTGGGA	AATGATTGGGTCCTCTGTGC	AA C01C0BB000740
C01C0AA000830	TTGGTCTCATGACTCCTCCC	CACCATACGGCCCAGTTTAT	AA C01C0BB000744
C01C0AA000852	GAAGGAGAAGAGGCGGAGAT	AGAACGTGCCTCCTATGTCG	AA Single
C01C0AA000859	GAAGGAAGTTTTGGCAGACG	GTTCAAAAATCCAACACGCA	AA C01P2BB000772
C01C0AA000892	TCCTAATATGTCACTAAGTTGAGTCG	TCTCTCTTCCATGACACCACA	AA C01P2BB000799
C01C0AA000899	TGCTACCTGTCACCTGCATC	TGGGTGAGTATTTGCCCACT	AA C01C0BB000804
C01C0AA000953	TAAGCTGGGTTTGGAATTGG	GCTTTTGAGCAATCCGCTAC	AA C01C0BB000857;C01P2BB000856;C01C0BB000857;
C01C0AA000958	TTTGGATCATCAAACTCGCA	GGATCTGCGGAAATCGTAAA	AA Single
C01C0AA000969	TCGACCTTTCTTGGATCGAC	ATTGCTTGCTTGTCACACCA	AA C01C0BB000876;C01C0BB000876
C01C0AA001004	TGAAATTTTAAACCTTTAATCTTCGAT	TTCCCATTGCACAAATTCAT	AA Single
C01C0AA001016	GCTACTGTGCTGAATGCCAA	AAGTACTTCCAGCAATGTTAGAAAA	AA C01C0BB000917
C01C0AA001049	AACGCTGCACAGATGATGAC	ACAGTGCAATGCAGGATGAA	AA Single
C01C0AA001055	CTTCCGGTGGCAGTCATATT	ATGATGATGATGGCGAAGGT	AA Single
C01C0AA001079	AGGGTGAAGGCTTTGTCAGA	GACACCTGCCCTATTGAGGA	AA C01P2BB000984;C01P2BB000984
C01C0AA001121	AAATCAACCCAAAATTTGACA	GACTTTGGGATCCAATCGAA	AA Single
C01C0AA001131	TAGCCATGACATAGGGCACA	TCTCTGCAGATTGCAACAAA	AA C01C0BB001031
C01C0AA001142	TTGTCAAAAGCAACCAGCAC	CAAACGAAGCAGAAGCAGTG	AA Single
C01C0AA001160	GCCCTCAAGAGCTACATCCA	TGCTATCCTCTTCCTCCGTG	AA C01P3BB001063;C01P3BB001063
C01C0AA001186	ACCTGGGCAACAAACTGTTC	AGATGAGTGGTATGTCCGCA	AA C01C0BB001088
C01C0AA001210	CCATATGGAACAGCACCACA	ACCAACAAGCCTATGCATCC	AA C01C0BB001104;MuEstM007267;C01C0BB001104;MuEstM007267;
C01C0AA001215	CCTGTGCTTCTCCCTCTTTG	TGATGTTGTTTCAATCATCCACT	AA C01C0BB001107
C01C0AA001250	TACTTCCTCCATTGGCATCC	TGAGAGCAAGATGTGATGGC	AA C01C0BB001143
C01C0AA001252	TCATGTATGGTGTGTGGCAA	CATGCACTAAGCCACCCTTT	AA Single
C01C0AA001258	CGAGTGGCCAGATTAAGAGC	CCTGTCCCAAGGAATCAAGA	AA C01P2BB001152;C01P2BB001152
C01C0AA001299	CAAAATTATCACCTAAGCCTCACA	CGGGAATTCGGTATTGCTAA	AA C01C0BB001191
C01C0AA001305	ATTACTTGTTGGCACCCCAC	ACGGGTCTGGCAAAATACTG	AA Single
C01C0AA001323	CATTTTGGGGTTGTTTTGCT	TGAAAGGCGTTGTTTGAAAAT	AA Single
C01C0AA001325	TTCTGTTGCCTCGTTGACAG	TTCGATGTCTCCGTGTGTGT	AA Single
C01C0AA001326	CATTCGGCAGTAGGTTTGCT	CAACCGAATCTCGAATCCAT	AA Single
C01C0AA001340	CACGAAACCAAATGTGAGGA	AATGCAATTAACCCTCGCTG	AA Single
C01C0AA001354	GAAAGAAGGGGAGAAGGTGG	AAAACTGACGGCCTCATCAC	AA Single
C01C0AA001378	TACAACCAGAGGCTGTGCTG	TGGAGTAGCTTGGGTTGGTC	AA Single
C01C0AA001393	TCGACGACTTCTCATTCGTG	AATCTTCGACGTCGCCTCT	AA Single
C01C0AA001421	AAGAGTGCTGCTGTGGGTCT	AGGTCCCCAAGAAGGTCAAC	AA Single
C01C0AA001423	AAGAACGTTTGCCAGTTGGA	TGAGGAGGATCAATATATGCAA	AA C01C0BB001313
C01C0AA001428	CAACAGTGAAATAGGATGCATGA	CTACCGAAAAATGAAGGGCA	AA C01C0BB001318
C01C0AA001459	GCGAAGGGAGAGGAGAGAAG	TAACATGTGGCGAATCCAAA	AA Single
C01C0AA001475	ACTCCCTATCGTTGTCGTGG	AGCAACACTTTGGGTGCTCT	AA Single
C01C0AA001533	TTGAAAACCTGGTCATGGGT	TTTACAAATGGGTTTGCACAT	AA Single
C01C0AA001551	TGAGGGATCATATAGAAAAGCC	TGGAAGTTTCAAATCCTCAACC	AA Single
C01C0AA001563	CATGGCCAGCTACACTGCTA	CCAGAAACGTCTCTCTTGCC	AA MuEstM002232
C01C0AA001576	TACACATTCAACTCCCGGTG	ATGCAATCGGCACATCATAA	AA Single
C01C0AA001602	CCATGGTGGATTACACATAATAGTTC	TTGGAACTAACCATCTCAATGTT	AA C01C0BB001483
C01C0AA001622	TCGATTAATGAGACTTAAAAAGGGA	TCATTGCTATTACCATTACCATTATCA	AA Single
C01C0AA001646	GATATCCAAGGGCTCAACCA	TGAAGCAATTGCCCAAAAAT	AA Single
C01C0AA001682	TATTGGGGACAGGGACGATA	TTTCAGCTGCACGTCGATAG	AA Single
C01C0AA001713	GACTGGAGGTCTCTGCAACC	AGGATGCACAAAAGATCCCA	AA Single
C01C0AA001816	CCAACAATTTAGCGATGGAA	TTGAGAGAGACGCGATGATCT	AA Single
C01C0AA001820	AGACAGCGGCTCAAAGTTGT	TTTGCCAAAAGAGAAAGATGG	AA C01P2AA001821
C01C0AA001834	TCGTTTTGCTTTATGCCTTG	TCAGTTTTGTGCACTTTGATCT	AA C01C0BB001697
C01C0AA001904	GAAATGAGGGGTTTTTGGGT	AACGCCACAGAAAAACAAGG	AA Single
C01C0AA001919	CACGAATACCTGGGCAAGTT	TTTGGGTTCCTCTAAAGCCA	AA MuEstM000114
C01C0AA001925	GGTAAGAAACCCAAGGCACA	CAATGTCAAGTTGAAGGCCA	AA C01C0BB001775;C01C0BB001775
C01C0AA002000	TCGTCAGCGACTTCTTCTCA	ACCGCAATTTCAACTCGGTA	AA Single
C01C0AA002003	CAATTTCCTGGTTCAAAGGC	GGTTTGTTCAGGAAAGCAGC	AA Single
C01C0AA002014	ACCTTCCCACGAACAAACAA	GCGAATCCCCTCTCTCTCTC	AA C01P2AA002016
C01C0AA002083	GACTCCATGTTCGAGCTGTG	GGACCAAGGTGACCGAATTA	AA C01P2BB001906
C01C0AA002123	ATTGACCACGCCAACCTAAG	GATTCGGATCTGTTGGGAAA	AA Single
C01C0AA002178	CAAAAAGGTGGCGACTCAAT	GCATTTCTCCGCCATTAGAA	AA C01P2AA002180
C01C0AA002190	ATCGGTTCAGCATCTCGACT	CACCATCATCTCCTCAGCCT	AA Single
C01C0AA002229	TGATCATTGAGTCGTTCCCC	TGATTTGACAATCACAGAGTTCA	AA Single
C01C0AA002270	CAGCAAATGTCATCAATCGG	GGAAACAAAAGATCAGCACCA	AA Single
C01C0AA002277	ATGCTAGGCATGCAAGGTTT	CCTGTCCACCCATAGCAGTT	AA Single
C01C0AA002286	TAAAGATCAGCTGTCCGCCT	CGCATTAGATCTGGACGGTT	AA Single
C01C0AA002307	AAGTGCCAACAAGCAGATCA	GAAGATGGAGGCTGGTGTGT	AA C01C0BB002106;C01C0BB002106
C01C0AA002314	GAAGTCAGAGCGAGAGTGGG	ATAAACGGACGCGATTCAAC	AA Single
C01C0AA002322	TCACATTCCTAGACTGTCTTTTCG	ATCTCGCTGGTGTCCATTCT	AA Single
C01C0AA002330	GCCTTCACCCTTATCCCTTT	CAGCAGAGATGACTGGATAATCA	AA Single
C01C0AA002331	GGAAGGAAACCGAAGGAAAG	CATCTTCCCGGAGATTACGA	AA CUnP2AA072286;C01P2BB002123;CUnP2BB065738;
C01C0AA002376	GAGAAATCAGCCCACCAAAA	TTGGCTTTCCTTGCAAGACT	AA Single
C01C0AA002453	CCACAACGATTGAAAGAGCA	CCGAGGTTGAGGAAGAGGAT	AA Single
C01C0AA002478	AATCAAGGTTCGCAATACCG	ATGTTGCCGAAAAAGGTGAC	AA Single
C01C0AA002479	GTCACCTTTTTCGGCAACAT	GGCGGAACGCAAAATAATAA	AA Single
C01C0AA002503	TTCTTTCTTTGTGTGCTCGC	CATTGGTTGGCAATGAAGAA	AA Single
C01C0AA002506	TGAGCCTCTAATAGCCGAAA	TGAATGCATTGATGTTTTCCTT	AA MuGSSM000960;C01P2BB002269
C01C0AA002510	GGTCTTTGCTCCTCCTCCTT	TGTGAAAAATCCATCAATGTGAA	AA Single
C01C0AA002513	TTGGAATTCAGATGATGCTCC	TGTCTGTGTGTGTGTGTGGG	AA C01P2BB002278
C01C0AA002515	ACTTGTGTGATGCAATGGGA	GCAAGGGAGAGGGAAAAGG	AA C01P2AA002516
C01C0AA002533	ACTAGCAAACACCGGACACC	TGCTCACAGACCAAATGGAA	AA C01P2BB002294
C01C0AA002551	ACACACACACACACACACACAC	TCTATGTTGGTTTGTTTGCCA	AA Single
C01C0AA002583	ACAAGAGCACTTCCAATCCC	AAGCCAAAACAAACCCAAGA	AA C01C0BB002342
C01C0AA002603	AAGGTGGTACTGCACCTTGG	ATCGCCTATACCGATCCCTT	AA C01P2BB002363;C01P2BB002363
C01C0AA002604	GTGTGCCACCTGGACCTTAT	TGGGTTAGGTGCCATTGATT	AA Single
C01C0AA002607	CCGACTGTATTTGTAATGTGTTTAGC	CCTCTCTCCAAGCTCATGGT	AA Single
C01C0AA002615	TGATTGAAACCCAAACGACA	CCTTGGTCTATCAGTGCGGT	AA Single
C01C0AA002618	GGCTACTGCTTGAAACCCAA	GGCGACGTTGGTAGCTTTAC	AA C01C0BB002378;MuEstM001930
C01C0AA002621	AATGAAGCCACCAGATGTCC	TCTCATGGTTGGGTGCTGTA	AA Single
C01C0AA002622	CCAATGTGTATGTTGCCAATG	CTTTCTTTGGGGTCAGCTTG	AA Single
C01C0AA002651	CCCTTCTCTCAATCACGAGC	AAGATGCTGCTGCAATTCCT	AA C01C0BB002410
C01C0AA002660	AGCGGAGAGGAAGAGAAAGG	TATTAAATCCCAACCGACCG	AA Single
C01C0AA002704	ACACACACACACACACACACAC	TTGAAAGCGTTTTGCATTTC	AA Single
C01C0AA002754	AAATTGGTGCACCCTCACAT	GGGTTCCAGCATTTTTCATT	AA C01C0BB002504;C01C0BB002504
C01C0AA002812	TCGGAACCATCCATCACATA	CTCCTTATCCCACCCTCTCC	AA Single
C01C0AA002817	TGTTGTAGGAGAGAGGTTAGGTGA	CCCAAATTTGTTGACAAGTGC	AA Single
C01C0AA002820	TCTCCAATCTATGTGGTATCGTAA	CAAGTCCACTTGCAGACCAA	AA Single
C01C0AA002826	AAATGCTCGTAACGACAGGG	TCTTCACGCTTCCCCATACT	AA Single
C01C0AA002838	CTATTTCCCCTCCACACTGC	TCACAAGACATGGCACGAAT	AA Single
C01C0AA002873	GAACGCATGTGTTACAATTTGA	CATGTCAATTCTAATCCCGACTT	AA Single
C01C0AA002900	TCAATTATTTGGAGTTGACCACA	CAAGCCTTCTGCAACAACAA	AA C01C0BB002630
C01C0AA002934	GATGCTCGTGTGAGAGTTCATC	TTAGTCCTTTAGTTTTCAGCCG	AA Single
C01C0AA002952	TGTTCGTGTCGGTGTAGCAT	CAAGGTTGATTTGTCTGTCTGC	AA Single
C01C0AA002962	TGTTTGACAGAAAGGAAAATGTG	TCTGGTGAGAGCTTAGTAACATGG	AA Single
C01C0AA003005	AGGTCATGATGCACTCCACA	CTTCTGCCACTTTGGCATTT	AA C01C0BB002723
C01C0AA003020	CGACTCGATGTCGGAGAAG	AAATTCGCCCAGTTCAAAAA	AA Single
C01C0AA003049	GCACACCTATTGTATCCGCC	AAGTGGATTGTTGCCTCAAAA	AA C01C0BB002759
C01C0AA003050	CGACAAGCTAGGGTTCTTGG	TCCCTCAAAATTGAAGTCTAGAAAA	AA Single
C01C0AA003080	TTCCAAATATTTTCCTCTCTCTCTC	TGGTGAGCACACATGATAGGA	AA C01C0BB002798;C01C0BB002798
C01C0AA003088	TATCATCGGCGACTTCTCCT	TGGTCTTACCCAAGGTTTGC	AA Single
C01C0AA003098	GGATCGAGTGGGAAAGATGA	CCAGCTTGCCTGGACAAATA	AA Single
C01C0AA003108	GACACAATTAGGGCAAAGGC	TGCACATACACACACACACACA	AA Single
C01C0AA003109	GTGTGTGTGTGTGTGTGTGTGT	GAATTAGTTCATGGACCCGC	AA Single
C01C0AA003175	TTGATGATAAATTCTTAACCGCA	ATGATTGGCCAAAGTATGCC	AA Single
C01C0AA003207	AACAGCAGCGACGATTACCT	CTGTGCACGACAAGACGAGT	AA Single
C01C0AA003218	ATTCTGAGTCGCTGCCAAGT	GCAGGACATAAGCGGTCATT	AA Single
C01C0AA003243	GCCCTTCATAGCCTATTCCC	TTGGTGTCGGACGGATATTT	AA Single
C01C0AA003277	ACGAGGAGTTAAACCACGGA	CGTCTCATATGCTGCTTCCA	AA C01P3BB002980
C01C0AA003280	TTAGGGCGGGAGTATGAGTG	ACCAGGTGAATGCTTTACGG	AA Single
C01C0AA003288	ATAGGAGAAGGGAAAGGCGA	GATCGATACATGGACCACCC	AA Single
C01C0AA003304	ATTTCTTTTGGTGTGACCGC	AAAAACATGATCCAATGGCTT	AA C01C0BB003008
C01C0AA003326	TGATCACCAAAATTCCAAGACA	AAGCCTGTCACAAAACTGGTG	AA Single
C01C0AA003339	ATTTTTAAAGCCAACGGCAG	GAGCATCATTTCCTACCGGA	AA C01P2BB003044
C01C0AA003340	TCTTGTAGTTGGAAACCGGG	TTCCAAATGAGATTTGTTCTGC	AA C01C0BB003045
C01C0AA003385	CCTTGAGTTCCTTGGCTGAA	TGCTGAAGCATTTTTCTCCAT	AA C01P2BB003083
C01C0AA003387	AAAATAATGCGTTGGATGCC	TAAAGGCAGGATCTTTCCGA	AA C01C0BB003087
C01C0AA003444	GCACGATGAGGTGGTCTCTC	CGTCGTCATGGTCATCTTGT	AA C01C0BB003128
C01C0AA003469	CCCTTTACCCTCAAAACCCT	GCCGCTCCTCGTACTTACTG	AA MuEstM000307
C01C0AA003491	CCTTGACCGCTGAAGAAGAC	TTTCGGGATCATTAAAAGCG	AA C01P2BB003169;C01P2BB003169
C01C0AA003525	GAGGCCAGTTTGGATCAGTT	TGCCATCCATTTAGCATCAA	AA Single
C01C0AA003587	CATTTGTCATCATGTGAGATGTTTT	TGCACAGTTATATATACACACACACAC	AA Single
C01C0AA003600	ATTTGCCACAAAGAGTGGCT	CCACGTCCTCCTATCTCCAA	AA Single
C01C0AA003610	AGGATCTGAAGCCCAAAGTT	TTTTAGGCCTCTCACATCCATT	AA Single
C01C0AA003611	GATCTGAAGCCCAAAGTTTGTAA	TTTTTAGGCCTCTCACATCCA	AA Single
C01C0AA003612	TGGATGTGAGAGGCCTAAAAA	ATCTTGCAAGGCTAGTTCGC	AA Single
C01C0AA003630	TTTCCTGTTCAAAGCATCCC	CATCATTTGAAAAATCGGACAA	AA C01C0BB003291
C01C0AA003639	GCATGCATTGCAGATATTGG	GATGTTGGCTTTCCTCGTTC	AA C01P2BB003297
C01C0AA003655	AAGGCGTGAAGCATACCATC	AGGCTTCGGCTGTGATAGAA	AA Single
C01C0AA003677	TGCATGCAGAGAACAGGAAC	GCCGAAACATACAACAAATGG	AA Single
C01C0AA003692	CATGCATTCCAACCTCTCCT	CGTTAATTGCGTTGGAAACA	AA C01P2BB003360
C01C0AA003741	GACCCGTTGTTCGAGTCAC	CGCGTGTTAATTCTGCTTCA	AA Single
C01C0AA003776	GGAATACATTGACTGACCCCA	AACAATCCTCCTCCTCCCC	AA Single
C01C0AA003833	TGGTGCAACAACCTTGGATA	AGGAGAATGTGGAGGTGGTG	AA Single
C01C0AA003872	CACTCTGACGTACCGCTCAA	CAAGGCAACATCACCCTTTT	AA Single
C01C0AA003941	TCCGGTCGAATTCACCTAAG	CACGAGGGTAGGAGACGAAA	AA Single
C01C0AA003971	TGGTACTGTATACGGAGCGATG	TTTCTTCTCTTCTCGGGCAA	AA Single
C01C0AA004032	CCAAGCAAATCCATGCAAGT	AAATCAAGTCTTTGTGTGAAAAATAAA	AA Single
C01C0AA004040	CATGCGCAAAAACCAATATG	CAAGAGACGGCACAAGAAAA	AA C01P2BB003687
C01C0AA004063	TGGAACCTATCTGCCAGAGG	ATGAGCCTCACATTCCCAAC	AA Single
C01C0AA004111	TTCGTTTCATCTCCGCTTCT	TCTAAATCCAAATGGCGAGG	AA Single
C01C0AA004129	ACATGGAACCGACAAAGAGG	CCCAACCTCAGCTCAAGAAG	AA C01P2BB003773
C01C0AA004139	TGTGAAACAACGTTACTGATGC	AAGTCCAACACCGGAATCTG	AA Single
C01C0AA004142	AAGACAACGGCAACAGGTTC	AATTTGAGGGGTGTCTGCTG	AA C01P3BB003786;C01P3BB003786
C01C0AA004157	AGAAGTTCTCTGCTTCCGCA	TTTCTTTCCTACGTGTCCGC	AA C01C0BB003802
C01C0AA004167	CCTCCTGCTCCAGTCTCTTG	TCGAGCGTACCTCTCGATCT	AA C01P3BB003810
C01C0AA004182	GTCTGATCACCACGGGACTT	GCCATGCCCATTAATTCTGT	AA C01C0BB003818
C01C0AA004186	CTTCCCGTAGCAAATACCCA	TTTACTGCTGGGCTCCAAGT	AA Single
C01C0AA004202	CTTATGACCAACGCCATCCT	ACATGGGAAAAGCAAGCATC	AA Single
C01C0AA004234	CATGACGACGCAAAATACCA	GCTTCTTCTGGGTGCTCATC	AA Single
C01C0AA004251	GGACCTCTCTCTCTCTCTCCG	TTGGTGTCTGAAAGCAATGG	AA Single
C01C0AA004339	GCAAGTAATTTGGGTGCCAT	AAGGTTCACATGGACTTGCC	AA C01C0BB003963
C01C0AA004348	AAGAGCCATTTGCAGGTGTT	CGGCTTGAGCTTTAACTTGG	AA C01P2AA004349
C01C0AA004354	TCATCTCATCAGGCTTGTCG	CAAACACATACACATACACATACACA	AA Single
C01C0AA004362	ACCAACCACTGAAGGCTCTG	ACGATGATCTACCGGAATGC	AA C01C0BB003984;C01C0BB003984
C01C0AA004373	ACGGTGGAGATGATGGTACG	TCCGGAAGACTCACACACAC	AA C01C0BB003995
C01C0AA004477	ATGCGTACTGTACATGCCGA	TTGTTTTTCGTGTGGTGAGC	AA C01P2BB004095
C01C0AA004484	AAGGGTATTCCAATCCAACAA	GGGTGGCAAAGTCAAACACT	AA Single
C01C0AA004500	ATCTCTGATGCATGTGTGGC	AACGTTTTGCATGGTGACTTC	AA Single
C01C0AA004501	TCCAATCTTCTCAGCCAACC	GAATGGACAAAGTTGGCCTC	AA C01C0BB004123
C01C0AA004552	AAACGGGTTCGGAAGAGAGT	CGAGTGGATTCACATTACGG	AA Single
C01C0AA004594	ATTCATTGGCAGGGAGTCAG	CTGCAGCTGTTCTCCTGTTG	AA Single
C01C0AA004654	GAATGCTTGTGTTCCACGAA	TGACCAAAGCACAACCCATA	AA C01C0BB004264
C01C0AA004660	TTGAAACATAAGATTTCAGATTCCC	TGTTCTCTACGGCGATTCCT	AA Single
C01C0AA004775	CATTTGCGTCCACATAGTGC	ATCGGTTGATGGGATGTGTT	AA C01P2BB004375
C01C0AA004776	GTATGGAGATGCATCGGGAC	TAATGATGGAAGGCCTCGTG	AA Single
C01C0AA004794	AAGGAAACACAACCAAACGC	ACAACGTGACCAGCTTCCTT	AA C01C0BB004396
C01C0AA004796	GTGGGTGTCAAGATCCCATC	GTTGGAGGTGGTGGTAGAGC	AA C01P3BB004399;C01P3BB004399
C01C0AA004807	AGATGTGGGGAGGACAGATG	AAAGAAAAACTCTCAAACTCCAACA	AA Single
C01C0AA004815	TATTGCAGCTTTGCTGATGC	CGATGAGCAGTTGAACCTCA	AA C01P3BB004411
C01C0AA004822	CTCATGCACCTCATCCCTTT	CAAGCCATGGTTCGTAAGGT	AA C01C0BB004415;C01C0BB004415
C01C0AA004864	AAGTGTGGGACATGGGACAT	ATGATGTTGGTAGGGCCAAA	AA C01C0BB004453;C01C0BB004453
C01C0AA004892	ATGCTTTCCCCTGCAAGTTA	TGTCGCTAAAGCTGCAGAAG	AA Single
C01C0AA004907	CTCTGCCTTTCAAACCAAGC	AGCCGGTGACGTACTTATGG	AA C01C0BB004492;C01C0BB004492
C01C0AA005005	TTCACCATCAAGCACCATCT	GATGCCTTGGATCTGATCGT	AA Single
C01C0AA005043	TTTAAAAATTCACAATCTTCACAATTC	CCAATTGAAGGGCCAATATG	AA Single
C01C0AA005091	GTACCGGTTTGCTGATGGAT	CGGTAGCAGGCGATATCATT	AA Single
C01C0AA005114	GCATGTAGCTGCCATTGAGA	TACCACAAGAGTGCCTCACG	AA C01P2BB004660
C01C0AA005137	TGCTGGTGGTTTGAGAGTTG	TCGCAATTGACATCTTCAGC	AA MuGSSM000165
C01C0AA005142	TTTCCCCTTTACTAGGCACTTG	CGCAACTACCCATGTCAGTC	AA Single
C01C0AA005208	TGAAACTCATGTGGTCCTCG	GGAAGAAAATTCCCTCGAAA	AA Single
C01C0AA005245	CGAACTCAAAGGACTAGGCG	ATTGCTGGAGCCAAGGTAGA	AA Single
C01C0AA005258	GCTGGAGGATACTGTCAGGC	CGCACGAGTGTCCATATGAT	AA C01P2BB004789
C01C0AA005306	GATGGCCGTAGCAAAATCAT	TACTCCACCACTCATGGCAA	AA C01C0BB004841
C01C0AA005323	CATGTGACCCCTTCAACCTT	AGCCACTCAGGCCATAGAGA	AA C01C0BB004859
C01C0AA005348	TTCACCCTCGAGATCTGCTT	TGCCACAAAACGATTAGCAC	AA Single
C01C0AA005433	TTGGCGCCCTTACAATAGTC	TCATTGAATGCCTTTTAATTCTCA	AA Single
C01C0AA005473	TAGGCTGTGGTCATTGCTCA	CAATCTAATTGCCTCGCGTT	AA Single
C01C0AA005496	TCGATTAACCTATGACCGGC	TCCGCTGCGTATATGATGTC	AA Single
C01C0AA005508	ATCGGTTTTTAAGGCCCACT	TTTTACAAATGTTCATCTTGTCTTTTT	AA Single
C01C0AA005526	ATGAATAACCAAACAAATATTCAAGA	ATGGTTGGCCCAAACTTATG	AA Single
C01C0AA005561	ATGAAGGCTTGGGTGACAAT	TTTGTTGCAGCGAAAAGATG	AA Single
C01C0AA005562	TGACCACACAAAAGAAGCCA	AACCGTGAAACTTCCGTTTG	AA Single
C01C0AA005586	GTCGATGGAATCCCAGCTTA	ATTTCGAAGCAAAACCAACG	AA Single
C01C0AA005606	TTGGCACAAGTGAAGTGAGC	GCACCCAATCTTTTATTAGCACA	AA C01C0BB005121
C01C0AA005650	AATGGCTTTCGTCAACAAGG	AAAAAGCAATACAAAATCATCAAGA	AA Single
C01C0AA005728	CCAAATCTTATCTTCACCACCA	GCTCCAAATCATTGTGACCA	AA C01P2BB005227;C01P2BB005228
C01C0AA005792	TCAACGACGTGGAACTCATC	TCTTCTTGCGGAGTTGGTTT	AA Single
C01C0AA005796	GAAAGATGAGCCGGTCTGAG	AAAGGCTGCACTCGTGAAAT	AA Single
C01C0AA005828	GCCAGATTAGCACCAACCAT	ACATGGACGTCGCTCTCTCT	AA C01C0AA005831
C01C0AA005831	GCCAGATTAGCACCAACCAT	CTGCGTCATCAGAGAGCTTG	AA C01C0BB005323
C01C0AA005851	CATTTTGATGTCATCCTTTTGC	TCTTTAACTCTCACCATAGCCTCA	AA Single
C01C0AA005854	CCGTACCGACGTTTTGAGTT	AAGAAAAGGAGGTGATGCCA	AA Single
C01C0AA005888	CAAACAAGAACATCTTTGGTTACA	ACATAAACACACACACACACACA	AA Single
C01C0BB000047	CTTGTGTGCCAGTGTATGGG	TGCGGTGCTGAGTCTTACTG	BB Single
C01C0BB000049	GAATAGAGAACAGGCGGTGC	CCTGCCCGATTTATTGTGTT	BB Single
C01C0BB000065	TGAAATTGGATGTACTTGAATTCTG	TCACCTGCCTACAAGAAAATGA	BB Single
C01C0BB000076	AGGATGAGGGCCGTTCTAAT	TCGGCAAATGAAATATCGAG	BB Single
C01C0BB000081	ACGCAAGGAGAAGAAACGAC	CCAAGCGGTACACTTTGACA	BB Single
C01C0BB000136	GGTCAAAAACACTATAATAGGCCA	AATCCATCCTGTTTAGGCCA	BB Single
C01C0BB000145	TTTCATTTTCGTTGACAAGCA	ATCAATCGACAGGCGAAATC	BB Single
C01C0BB000147	GTCTGCAGCCTCGTACTTCC	GCCACTCCGTGGTTCACTAT	BB Single
C01C0BB000188	CTTCAAATCGCACAACTCCA	TTGTTTCTGCTTCCACCCTC	BB Single
C01C0BB000242	ATCGTACCGGTGTTTTGAGC	CAAGGCAATGTATGCCTCCT	BB C09P2BB053534;CUnP2BB068010;
C01C0BB000244	GAGAAGAAGCCTCGGTGTTG	CGTACCGAAGTTTCGAGCAT	BB Single
C01C0BB000266	TGATGCATTTACTTCGCATGT	CATCGAGACCATGTGATGACT	BB Single
C01C0BB000294	TGCATGGCAATCAATACAAGA	TTTTTCTTTCCGCTTCCCTT	BB Single
C01C0BB000296	TCATCATCCACATCCATGCT	CGGCACCACTACCTTCTCTC	BB Single
C01C0BB000328	AGAGCTTCAAGGAGCACAGC	TTTGGAACCAGACTTCCACC	BB Single
C01C0BB000341	TGAAATCATGCCATCGAAAA	AATCTCAATGCGGACATAAGC	BB Single
C01C0BB000356	TAGGACACAGACACGGCAAG	TTTTTATTGCTTTTGATTAAACCAT	BB Single
C01C0BB000362	CATCACTATCATCATCTTCATCACA	CTTAAGGCGGGAAAAGGAAC	BB Single
C01C0BB000423	TTCTGCAAATCCACAACGAA	TTTCGAAAGAAGAACCCCCT	BB Single
C01C0BB000478	TTGTTTCATAGAATGATGACCCTT	TATAGTGGCTGTCGGCTACG	BB Single
C01C0BB000479	TCCAAGGATGGCAAAAGAAC	TGAGCCTAATAAGTCAATCATTTCA	BB Single
C01C0BB000493	AATGGATACGCCAATCGAAG	CCTACATCAAAATGGTGCCC	BB Single
C01C0BB000551	CAGCGTCACTTTACGTGGAA	ATGCATGGTTCTACTTGGGC	BB Single
C01C0BB000557	TCAATCAACCACTAAGCCACA	TCTCAAGCGATCTGTACGAAGA	BB Single
C01C0BB000641	CCACTCCGCCTCCTAATGTA	CCTAAATACCCTTCATAATTCAAAAA	BB Single
C01C0BB000661	CAAGGACTGGTGGAAATGCT	GGGTGGCCACTTATTTGCTA	BB Single
C01C0BB000695	AAATTTTTAGGAATGTGTGAACCTTT	GCAGGAGGCAATGATTTTGT	BB Single
C01C0BB000697	GCCCCATTATGGAGGATGAT	CCTCGATGATGTCACCCTTT	BB Single
C01C0BB000737	GAAAGGATCAGTGGCCAAAA	AATTGCAGGCTTGAGGCTTA	BB Single
C01C0BB000740	GACTATGCCTGACCTTGGGA	AATGATTGGGTCCTCTGTGC	BB Single
C01C0BB000742	CTTGATTTGTTGCTTGGGGT	AGTTTGGATGGTAGCCGATG	BB Single
C01C0BB000744	GGAATTGCAAATCTACCCCA	CACCATACGGCCCAGTTTAT	BB Single
C01C0BB000766	TCCTACCGTTACAAGCACCC	CTTGTGCCAGAGGAGTTGGT	BB Single
C01C0BB000804	TCTCCAACACCATGATTGCT	TGGGTGAGTATTTGCCCACT	BB Single
C01C0BB000812	ATGTCAAGACGTATCGGGAA	CGCATCTTTTCGTGTGCTAA	BB Single
C01C0BB000833	GTCGCTGTCGCTGCTCAC	TCGACCTAAATAGCAAGTGTGTG	BB Single
C01C0BB000871	TGGTACCATTCGGTATTGCAT	CGTATCGTGCTGAGATCGAA	BB Single
C01C0BB000917	CTTTGCTGAATGCCAACAGA	AAGTACTTCCAGCAATGTTAGAAAA	BB Single
C01C0BB000971	TGGATGCAACTTTAACCTAACTTG	AGTTGTGAAATTCATGTACGTTGT	BB C01P2BB000972
C01C0BB000987	TAGCTCACAGAAATGCCCCT	TGTTGCAGCTCCAATCATTT	BB Single
C01C0BB001031	TAGCCATGACATAGGGCACA	TTCTCTGCAGTTTGCAACAAAT	BB Single
C01C0BB001041	TGGCTGCAATGTCCAATAAA	CCCAAATCCAGATGATCCAC	BB Single
C01C0BB001088	ACCTGGGCAACAAACTGTTC	AGCCATGGAGGTGACGATAG	BB Single
C01C0BB001107	GCCCATTTGGGTAAGCAGTA	TGATGTTGTTTCAATCATCCACT	BB Single
C01C0BB001143	GAGGACCTGCTTCCTCACTG	TGAGAGCAAGATGTGATGGC	BB Single
C01C0BB001144	TGTATGGTGTGTGGTAAAAAGGTT	TCATGCACTAAGCTCCCCTT	BB Single
C01C0BB001191	CAAAATTATCACCTAAGCCTCACA	AGCAGAAAGAATGACGGGAA	BB Single
C01C0BB001198	TGTCTCGGCTTGTGAGTTTG	CCTTGAAGGTGCATGGTTCT	BB Single
C01C0BB001216	GGCAAGTTCCCGTCAAATTA	TCAAGAGTATTCAAAGCGTTGTT	BB Single
C01C0BB001220	TCGACTTCCACTTCATCATAGA	TCCATTCAACCGAATCTCGT	BB Single
C01C0BB001250	TTTCGTCCTTATTTGTCGGC	AACTGATTGCCTCATCACCC	BB Single
C01C0BB001277	TGTATTGAAGCTGCGAGGTG	TTGCTTCAAATCCCAAATCC	BB Single
C01C0BB001313	TTCCAGCCTTATTGACATGC	TGAGGAGGATCAATATATGCAA	BB Single
C01C0BB001318	CAACAGTGAAATAGGATGCATGA	AAAAATGAAGGGCAAATTTATCA	BB Single
C01C0BB001351	AAGGGAGAGGAAGGAAGGC	AATCCACAAATGACGGAAGC	BB Single
C01C0BB001369	GATTTGCCAACCGAGAAGAG	TGTCGAAGGGGAAAGAAATG	BB Single
C01C0BB001416	TGGATCTATTCCTTGCTCGC	TCTTCGTTGGTGATGGATGA	BB Single
C01C0BB001427	CGGTTTTTCTTTGGGTTCAA	CACAAGACAAATACAAGCCCA	BB Single
C01C0BB001457	TCTTGCCCTTGCTGAATCTT	TCTAAACCCGATCAAGGGTG	BB Single
C01C0BB001462	GGCTTTCATTAGCAGCCATT	TAAGCAATGCAATCGGCATA	BB Single
C01C0BB001469	TCGTACTCCGACTGTGTGTTG	TTCCACTTTTCTCCCTCCCT	BB Single
C01C0BB001483	CCATGGTGGATTACACATAATAGTTC	TTGGAATTAACCATCTCAATGTT	BB Single
C01C0BB001505	GGACATTATAGAAAATGAAAAGAATCG	ACCATTACCATTATCATTCCTCA	BB Single
C01C0BB001526	AAGGGCTCAACCACTCAAAA	TTTGCAAATCTTCTCCGTCA	BB Single
C01C0BB001553	TGTCTTTATTGGGGACAGGG	TTCAGCTGCACGCAGATAGT	BB Single
C01C0BB001593	CACAAGGCAATCGAGGTACA	TCACAAGTTAGCAACCACCG	BB Single
C01C0BB001604	TTGCAGGTAGCATTGAAGCA	GCAGATTGACACAGATGCAGA	BB Single
C01C0BB001620	TCCAAGCACAAGTGTCATCC	GACGGAGGTCTATGTTCGGA	BB Single
C01C0BB001697	CTTCTTCTCAGCCAATTCCG	TCAGTTTTGTGCACTTTGATCT	BB Single
C01C0BB001786	TTGATACATTGTCGCATCCAA	CATCCATCCAAAAGCCTCAT	BB Single
C01C0BB001788	AGCCACCAAATCACGAGAAC	TCTTAATTTCATCGAAAAACAATTATC	BB Single
C01C0BB001845	CCGTGTAGGGAGATGTCGTT	TTTTGAAAAGCAAGGTTCGC	BB Single
C01C0BB001846	TCCCTTTTTGAAATGCAACC	TAGCCAGCCACGGAATCTTA	BB Single
C01C0BB001852	TCAGGTCGGGTTTCATCTTC	TCTCTCTCTCTGAGCCCTCG	BB Single
C01C0BB001885	TCTGATTTGAGTGCTCCGTG	GTAGCGTAAGAGACCCGTCG	BB Single
C01C0BB001905	CGTGTCGGTCGTCTTCCTAT	TCGACACCAATCATCTTCCA	BB Single
C01C0BB001930	TTGACACTTCATCCAACCCA	TTCGTGTTTTTGTGTTCCCA	BB Single
C01C0BB001940	ATTGACCACGCCAACCTAAG	AATAGGGGTGCCAAAATTGA	BB Single
C01C0BB001995	CGGTTCAGCATCTCAACTCA	TGTGATTCCAGAGATGCCAC	BB Single
C01C0BB002027	AGCTCGCCGATTTCAAATAA	CCGAGAGAGTTCAATAACCCA	BB Single
C01C0BB002036	TCGAAGGTGCATTTATCAAAA	TACTCGGGTTCGTCTTTCCA	BB Single
C01C0BB002052	TCACGTGTCAAAATGCAGGT	TTTATGTGCTCCTGTGTGGG	BB Single
C01C0BB002064	CTTTGGAACGGAACACCCTA	CTCCGCTGTTGGGCTAAATA	BB Single
C01C0BB002072	AACAGGCCGGTAAGATGTTG	ATCCAGATCAACCCGAAGTG	BB Single
C01C0BB002112	CGGGGAGAGAAGTCAGAGTG	GGCTTCGGAATCCACAATAA	BB Single
C01C0BB002116	TTCCAACAAAACTAACCATATCCA	AGTCTCGCTGGTGTCCATTC	BB Single
C01C0BB002122	AAAACTTGCCTTCACCCCTT	AACGCATTAGATTGTGGCATT	BB Single
C01C0BB002135	AAGCCATGAATGAATCCAGC	CTGCCTGCCTACAGTGATGA	BB C01P4BB002137
C01C0BB002194	GAATAACATTCACAGGGGCA	GAATGCACAGCTGCCTATGA	BB Single
C01C0BB002226	TTCATCACCGCATGACAAAT	AAGGCTTCAACCAACCTGAA	BB Single
C01C0BB002249	GCGACGTTGCCTCATTTATT	TAGAAAAAGGCTCTGCGACG	BB Single
C01C0BB002250	CGTCGCAGAGCCTTTTTCTA	GTACATACCGGTCCGATGGT	BB Single
C01C0BB002259	TAATGCGAACCCGGTAATTC	GATTCAGGGTTCTACGCCAG	BB Single
C01C0BB002266	GCTCGGCCGTTCATAATCTA	GGATGCTGCAGCTCTTCTTC	BB Single
C01C0BB002275	GAGGTCTTTGCTCCTCCTCC	TCCATCAATGTGAAGGAAAAA	BB Single
C01C0BB002310	ACACACACACACACACACACAC	CCTATTTGTTTCAATGCCATCA	BB Single
C01C0BB002326	CACCAAGAAAGAATGTGGCA	ACACTGCAGCGTGATGTCTC	BB Single
C01C0BB002364	TTTAACTGAACCCGATTGCC	GGCCATAAAGTGGCCAAGTA	BB Single
C01C0BB002365	AATTCCCCCATCATTGTTCC	TTCGGATCTGCATTATTCTCTG	BB Single
C01C0BB002382	TCCCTCAGCAATATCAAGCA	TGGACTCCTCTTTTGGGTCA	BB Single
C01C0BB002410	CCCTTCTCTCAATCACGAGC	AGAGGAAGAAGACGCTGCTG	BB Single
C01C0BB002457	TCCTGCTCATAGTTTTGCCA	AACATACATGCACAGCCACC	BB Single
C01C0BB002513	GCCCCTTTCTGCTAAAGACA	GCTGACGGGACTGAAAACAT	BB Single
C01C0BB002565	TCATTTAGAAAATGGACCGTAGG	TTCCTGCAATCACAATTCCC	BB Single
C01C0BB002593	GCAGACCATAGAATCACTGCC	CCACAAGTGCAGCATCCTAA	BB Single
C01C0BB002604	CCATGTGTTACAATTTGAGCG	CAGGTCAATTCTAATCCCGA	BB Single
C01C0BB002630	AAATCCTAACTACTTGGGTTGATTAT	CAAGCCTTCTGCAACAACAA	BB Single
C01C0BB002654	TCTATGAATTAAATATCCAGGAATGA	GCGACTAACTGTGTCGCTTTT	BB Single
C01C0BB002675	AGCATGTGCTGCATTAAAGG	CAATGCTGAAACTGTGTGGG	BB Single
C01C0BB002685	TGTTTGTTGTTTGACAGAAAGGA	GTTTCCTGGTGAGAGCTTGG	BB Single
C01C0BB002700	TTCATTTCCACTCACGCATC	TGGACCATGACATCCTTCTG	BB Single
C01C0BB002723	AGGTCATGATGCACTCCACA	GGTCTCAGGTTCGAGTCCAC	BB Single
C01C0BB002736	AGGGACTCGATGTCGGAGA	CTCGCCCAGTTCATAAAACC	BB Single
C01C0BB002739	CACACCAGAATCCGAATCAA	GAGGCATTAGGTCCCAGTCA	BB Single
C01C0BB002751	ATGAAGCTCCCTCTGGTGTG	GCAGCTAGATGGATGCTGGT	BB Single
C01C0BB002759	ATTGTATCCCCGACTCCACA	AAGTGGATTGTTGCCTCAAAA	BB Single
C01C0BB002761	GGTCTCGAAGGCAAACAAAA	TGGCATTATTAAATATATACGCAAA	BB Single
C01C0BB002763	AGGGACGTCTCTGGGGTAGT	TAGTTAAGTTTGGGCCACCG	BB Single
C01C0BB002808	CAACGTCGCCCTTCTTTTTA	ACAAGTATACCGAGCGGTGC	BB Single
C01C0BB002820	ATCGAGTGCGAAAGATGAGG	TCCAGCTTGCCTGGATACAT	BB Single
C01C0BB002829	GCACGAGACACGATTAGGGT	CATTTCAAGCGGTCTGGTTC	BB Single
C01C0BB002883	AGCATGTTTGGTGTTTGGTG	TGCGATCACACCCAATTATC	BB Single
C01C0BB002889	TGAGTCATTTGCATTCGATTT	TTGATAGCGTGTGGCGTTAC	BB Single
C01C0BB002914	GTTGATTTGCAGGCACAAAG	CATTTGGCTGTCTGCACCTA	BB Single
C01C0BB002918	TATGGATGAGATGTGCGAGC	GAGCTGATGGTGTGGTGATG	BB Single
C01C0BB002930	ATTCTGAGTCGCTGCCAAGT	ACAAGCGGTCATTGTTGTGA	BB Single
C01C0BB002955	AACATTCGCAACCAATCACA	GGAGACGTCATCATCCTCCT	BB Single
C01C0BB002982	ACAAACGTCCCCCTCTCTCT	GAAACCCAAACTCCGAGTGA	BB Single
C01C0BB002993	AAAAATTCGGCGACATCATC	ATGAACTGCCCGCTACTGAG	BB Single
C01C0BB003008	CCCTGAAGAACATGTCCCAT	AAAAACATGATCCAATGGCTT	BB Single
C01C0BB003029	TCACCAAAACTCCAAGACAAA	TGAAGCCTGTCACAAACTGG	BB Single
C01C0BB003045	ACCGGGTCATGGTTAGATGA	TTCCAAATGAGATTTGTTCTGC	BB Single
C01C0BB003070	TAAACCAAATTCCCCGAACA	GGACGACGAGGTTTTGGTTA	BB Single
C01C0BB003073	TGGATGTCCTTCCAATCTCA	TTTTCAAAAATTGTATCTCCAACAA	BB Single
C01C0BB003087	AAAATAATGCGTTGGATGCC	GTGGAATGGATTTGGATTCG	BB Single
C01C0BB003128	CAGATGATGATGCTGCTGCT	CGTCGTCATGGTCATCTTGT	BB Single
C01C0BB003196	TGAATGAAAATTTGATGTAGGAGG	GCAATTGAGCTCCCTGACTC	BB Single
C01C0BB003199	GCGGATACAGATGGGAAGAA	GTCCAAAGGAGTCCCAACAA	BB Single
C01C0BB003206	CCATGGATCAGTTTGGATCA	TGACATCCATGGAGGAATCA	BB Single
C01C0BB003212	GCACAGAGTAAACAAGGCGG	GGAGTTGATAGCAGAGCCGA	BB C01P2BB003213
C01C0BB003253	TGCAGAAATCTGCCTGTTTTT	TGCACAGTTATATACACACACACACA	BB Single
C01C0BB003274	AGAGCATTCTGTGAGACATTCG	TTCCAAGGCTAGTTCGCAAT	BB Single
C01C0BB003276	ATTGCGAACTAGCCTTGGAA	CACCGTGTCCGTCTATCCTT	BB Single
C01C0BB003291	TTTCCTGTTCAAAGCATCCC	TGGAAAATCGCACAATTAAGAA	BB Single
C01C0BB003316	GTCACGTGTGAGAAAGGGGT	TTCCGTCTGCATCCTCTCTT	BB Single
C01C0BB003340	AACAAGTTGGTAGCAGCCTAGC	TTCTCTGACCAAGTGATGCAA	BB Single
C01C0BB003398	GATTTGTGCTCGATTGGGAT	ATTGACACGCTCCTAACCGT	BB C01P2BB003399
C01C0BB003403	AAACCCGTTGTTCGAGTGAC	TTATCATTCACAAATAATGATATGGTC	BB Single
C01C0BB003500	CTTCTCTCAGCTCCCCACAC	CACCCATGGCTTCTCGTAAT	BB Single
C01C0BB003589	CATTGTTCTTGGGCGAGATT	CTCCACGAAGGTAGGAGACG	BB Single
C01C0BB003674	GATTGATTGGCCCATTTAGG	ATGGCGTCTTTGTAGATGGC	BB Single
C01C0BB003686	TATGGGACCACCAAGCATTT	TGCAGCAACAAGTCAAGAAGA	BB Single
C01C0BB003709	GATGGATTGTTGGTGAACCC	AGCCTTTGGTGGGGAGACTA	BB Single
C01C0BB003771	TCTTCTGTACGTCTCCCGCT	TTCATGGGGTGTTTACCGAT	BB Single
C01C0BB003777	ATTGTGGTCCATGAAAAGCC	TGGTGCTTCGATTAGCCTTC	BB Single
C01C0BB003782	TACCGTGTCATGCTGGGTTA	CAATTCCATCTCCGTTTCGT	BB Single
C01C0BB003783	GTTGCTTAGGTGCATGCTGA	GTTCACCAACGAGGTCAGGT	BB Single
C01C0BB003788	TATTTCGATCGCTTTGGGAC	TTACCTTTGCTCCGTCGAAT	BB Single
C01C0BB003802	TGGATTTCGATGCTTGTCTG	TTTCTTTCCTACGTGTCCGC	BB Single
C01C0BB003818	GTCTGATCACCACGGGACTT	GATCCTGTCAGCTGGTTGGT	BB Single
C01C0BB003835	GTGACGCGATCCTTGTATCC	TTCCCAGAAAACGAATCACC	BB Single
C01C0BB003872	TGACATGGCAAGATGACACA	CTTCTAGGTGCTCATCGGGT	BB Single
C01C0BB003881	GATCGAACAGAGCGGAGAAG	GGGATGTGTTGTTTTTGGGA	BB Single
C01C0BB003886	CATGTGCTGTCACTGGCTCT	TCCCTCATCTCTGTGCTCCT	BB Single
C01C0BB003932	GGAGGAGGAGGAGCATTAGC	GAGACACTTTGATCTCGCCC	BB Single
C01C0BB003963	GGCTCAAGTTGGATTTGCAT	AAGGTTCACATGGACTTGCC	BB Single
C01C0BB003995	CGGTGGAGATGATGATACGG	TCCGGAAGACTCACACACAC	BB Single
C01C0BB004020	TGGGTGCAGGTCTCGTTAAT	GAATGGGTCATGACGAGGAT	BB Single
C01C0BB004032	TAGCGGCACTACACACAACC	CATCCGCTTGCCTACTTCTC	BB Single
C01C0BB004038	CTAATTCGTTTGCAGCGACA	ATGGAGAGTGGATGACGGAG	BB Single
C01C0BB004102	TCGAGATTAAATCAAACTCTTCGT	AACGTGGAGAGTGGTGGAAC	BB Single
C01C0BB004120	GGAGACAAGCGATGTGGACT	TGTGATGGAAAATGCTGTGAA	BB Single
C01C0BB004123	CCCATGGATTACACAGGACC	GAATGGACAAAGTTGGCCTC	BB Single
C01C0BB004182	TTCCTTTAAGCATGGTTGGG	CATCCCTTTTCTCCTCCCTC	BB Single
C01C0BB004188	TGGTCCAAAATTCTTAATGCAA	TGTTCCTTTCCAGACCCAAG	BB Single
C01C0BB004209	AGTCCCCGTCTTCATTGTTG	GCAGCTATTCTCCTGCTGCT	BB Single
C01C0BB004264	GAATGCTTGTGTTCCACCAA	TGACCAAAGCACAACCCATA	BB Single
C01C0BB004295	ACACACACACACACACACACAC	TCGTGAAGTGGAAGGTCCTC	BB Single
C01C0BB004377	TATGGAGATGCACCGAGACA	AAGACTCGACCAACTCAGCC	BB Single
C01C0BB004383	GCCTCTCATTCTCTTTGCGT	CAACAAAGATGGGAGGGAGA	BB Single
C01C0BB004396	TACAAAGCTGGCATCGACAC	ACAACGTGACCAGCTTCCTT	BB Single
C01C0BB004431	TCCTTTGCATTGGGTTTAAAAT	GCCAGTTCAATCGCTCGTAT	BB Single
C01C0BB004509	CTCGTACTTCCCCAGCACTC	AATGGAAGGTTGCAGGTCAC	BB Single
C01C0BB004515	TTTGGGAAGAAGGATGAAGG	AGTTGTTGGAGAGAGGGGGT	BB Single
C01C0BB004572	AATTTGCCTAGCGCATTGTG	TGGTCCATGGAAAGACCCTA	BB Single
C01C0BB004640	ATCACCCATATCGGGCATTA	CGGTAGCAGGCGTTATCATT	BB Single
C01C0BB004642	TGTATCGTCCATATTGGGCA	CCTATGGGTGTTCCACCAAG	BB Single
C01C0BB004655	AGACAAGTCGGTCAGCCAGT	GAACCAGCGATTTTAACCCA	BB Single
C01C0BB004683	AAAAACCTTTGTTGTTTGCAACT	GCAGCAACTACCCATGTCAG	BB Single
C01C0BB004741	AGGTCCTTGCAGTCATCCAC	ACGCACACACACACACACAC	BB Single
C01C0BB004755	GTTGGTCCATCTGGTTCGAT	AACAAGCCCGATGACTTGTAA	BB Single
C01C0BB004777	TGCATGTAGGTTGCTGAGGA	AATTTGACATTGCTGGAGCC	BB Single
C01C0BB004841	GATGGCCGTAGCAAAATCAT	AGACGAGGAGGAGGAAGAGG	BB Single
C01C0BB004853	TCAGCCATCAGACTTCACAAA	TATGAGGTTTTGGAGGGAGG	BB Single
C01C0BB004859	CATGATGGCTTTTGAGCAGA	AGCCACTCAGGCCATAGAGA	BB Single
C01C0BB004995	GACCCACCAGACTGACGATT	TTGAGCGAGGGGTTTTTATG	BB Single
C01C0BB005023	TTCGTTCGATCTCTCGTAGC	CCAGCATCTCAAATACCCCT	BB Single
C01C0BB005030	ACCGTTACTTCCGAGCATTG	TCCAATTTCCTTTAGTTTTATTCAA	BB Single
C01C0BB005050	TGCATGTGAATAACCAAACAAA	GGGCAAATGGTTGACCTAAA	BB Single
C01C0BB005121	TTGGCACAAGTGAAGTGAGC	CATAAAACTTTGGCTTCCTGG	BB Single
C01C0BB005241	CACTCATAGGCAAGCAGCAC	CGTCATTAACCACATCGCAC	BB Single
C01C0BB005276	CAAACTATCATCTTGGCTAGCACT	TGACTTTCTTTTTCTTTTCAAATCA	BB Single
C01C0BB005286	GCGGGGGCATGATAGTAGAT	ATGTCGATGATCGGAGGAAC	BB Single
C01C0BB005323	CCAATTATCAAGCCAGATTCA	CTGCGTCATCAGAGAGCTTG	BB Single
C01C0BB005325	AAATGACTATCCACGCCAGG	TATCAGCATTGCCAATCGAG	BB Single
C01C0BB005409	GGATCCGTTGACTAATCTCCA	CCGTTGAATGTTCTTGGGTT	BB Single
C01P2AA000003	ACCTTGGCGTACAGCTCAGT	TGACAGAGCAATGTGAGCCT	AA Single
C01P2AA000008	GTCCCAAGTGCTCAACCAAT	TTCCGGAAGGAAATGTTGAT	AA Single
C01P2AA000010	GAGCATCCAGCAGCAATACA	CCCTGCATTCAACTCCATCT	AA C01P2BB000008
C01P2AA000013	GACTATTGCGAGAAGACGCC	ACTCGCAACGGCTACATTTC	AA C01P2BB000011
C01P2AA000015	GGTGAAGGATCCCAGACTGA	CCACGGGCCATTTATCTACA	AA C01P2BB000013
C01P2AA000016	TCTTGATGATATTATGGAAAAGGC	CCAACCATCAATGCATAACAA	AA Single
C01P2AA000018	TGCTCTTCCTCCTTCTCAGC	CTCCGCTATCACAAACGTCA	AA Single
C01P2AA000021	ACGCAACGAATATCACACGA	GATGGAATCTGGAGCTGGAA	AA Single
C01P2AA000022	TCCTCCTCATCCTCCTTCCT	AAAATCTGCAACCGGTGAAC	AA C01P2BB000018;C01P2BB000018;MuEstM002416;
C01P2AA000024	ACAAGCGAGAGAGAGCGAGA	ACAGGAGATCAAGGGGAAGG	AA C01P2BB000019
C01P2AA000026	TTCCATCAAAAGAGAATTTTCAA	TGGTTGGAAGGTGTGTGTGT	AA Single
C01P2AA000027	CAGAAGTCCAAGCTCATGGT	TTGGAAGTTATGTGGCATCG	AA Single
C01P2AA000028	GGAGAAAGAGGAGGAAACGG	CCACGAACCAGTGGAAATCT	AA C01P2BB000022
C01P2AA000035	ACTCAAAAACTGCATTGGGG	TCAGCAAGTTTGTAAGCGCA	AA Single
C01P2AA000041	AGAGCCGTCTGATCGACCTA	AGTTCGCTAGAGGGGTTTCC	AA Single
C01P2AA000043	ACTGCACGGTGCTTAATGCT	CTAGACCACCACCACCCATC	AA Single
C01P2AA000045	ATTGAACGGCGTTTTGAGAG	CCGTGGGAAGCTAATTTTGA	AA C01P2BB000036
C01P2AA000048	AGACCGTAGGATAACGAGCG	AATGGAACAGATGCGGATTC	AA Single
C01P2AA000049	AGGATTGTTTGGATTGTTTGA	TGGTACCCTACAAAAGATTTAGACTG	AA Single
C01P2AA000050	TCTGGAATGTGGATCTCATTTTAT	CGCCTACCAACATTAGTGTGTAA	AA Single
C01P2AA000051	TTTGCCTTAATTTTGCTCCTG	TGGGATTTTACCAAAGGATGA	AA Single
C01P2AA000052	CCCAATTGACAAATCTCGGT	CCCAATTTAAATCTATGTGAACCC	AA Single
C01P2AA000053	ATCAATTTTTGCAAGGACGG	TAGAGATTGGACCGATTCCG	AA Single
C01P2AA000055	TGTTGTTGCTTGGAACTTGC	TGTCACAAGGAATGAAGGCA	AA C01P2BB000045
C01P2AA000058	GGTGCACAAGAGAAAACCAAA	CGTCGTCGTCGTCGTCAT	AA Single
C01P2AA000062	CTTCAACATGCAAACATGGC	ATCGTCGAGAGTGAGAACCC	AA C01P2BB000051
C01P2AA000063	CACACACAGCAACGACACAG	CGTTACGATACGGCCTTCTG	AA Single
C01P2AA000064	CTCGATCCGCCTTTTTCATA	CACGTGTGTGAGATGTGGTG	AA Single
C01P2AA000065	GTTCGTTTCCCTCTCCCTTC	AATGGGCTCACCTGTTTGTC	AA Single
C01P2AA000066	AATCTCAATCCCATCCCTCC	TGCAAAGTCGAAGTTGTCAAA	AA Single
C01P2AA000067	TTCCCCTACTCACAACAGCA	TCTGTTATTGCTCCTGCTCG	AA Single
C01P2AA000068	TTTGATACCATGTTTTCATGATTCT	TGGAAATAGTGTGAAGTAATGACTAGC	AA Single
C01P2AA000069	CCATTAGATGGTCTGCCACA	GGACCCCAAATGTGAGTGAG	AA C01P2BB000056
C01P2AA000075	GCATAAGCACACGCATCAGT	TGTTTCCTTGGTATGCTCCC	AA C01P2BB000062
C01P2AA000076	GGCCCAATTTCTGGTAGAGA	CATGGGTTTCTTGTATTCCCA	AA C01P2BB000063
C01P2AA000079	GTGCACGAGCTGTTTGTGAT	TCTCCTTCCCACCTTTTCCT	AA C01P2BB000066
C01P2AA000080	TCAAGCCTCATTGCAACAAC	TGAACCGAACACTGTGAAGG	AA Single
C01P2AA000083	CCACCGTAGTTGGAATTTGC	AAAAATGCCTCCTTTGATTCAG	AA Single
C01P2AA000084	TGCTTCTGTCAGTGTGCGAT	TTCTTTCGAACAATGGAATTTG	AA Single
C01P2AA000086	AGAAGAAGCATACGGCGAAA	CCGGTTACACGATGACACAC	AA Single
C01P2AA000087	TGGAAATGGAAGAAGCCTAATC	GCTATGAGACCAGTTGCCTCT	AA Single
C01P2AA000089	TGGTTATTGGTTCGTGAAAGG	ACGAGGAAGAGTAGGACAAGC	AA Single
C01P2AA000090	AGAAAGGAAGCGTCTGGACA	TGTTGGCTCCAATCTTCACA	AA Single
C01P2AA000093	CGTGTCATTTGCATGTTTCC	GACCCACTTTTAGCCCATGA	AA Single
C01P2AA000095	GGCTTTAAAACCGTTGTTTATGTA	CGAAGACCAAACATAAAAGGTG	AA Single
C01P2AA000099	GAAAATGGCTTGCAACAACA	TGAATTGGCATATATAAGCAGCA	AA Single
C01P2AA000102	CGTGGCAGAATGGGTAACTT	GCCTCTTGAACCCCATAACA	AA Single
C01P2AA000103	GAGTCGTCATGCAGCTCAAA	CATTATCAGCCTCGTAAGGCA	AA C01P2BB000089
C01P2AA000104	CCCGAATCAATGGACTTCAC	TTCTCCAAAATTTGTCCAACAG	AA Single
C01P2AA000105	GGGGGTTTAACCTGCCAC	CGATCAAACTCGATCAAGAGA	AA Single
C01P2AA000106	GCCACGCGTCGTTACCTAAT	TGGTTGGCTAAGTGTGCAAG	AA Single
C01P2AA000110	CTTGCACACTTAGCCAACCA	GCACCTAAAGCATTTTCGTCA	AA Single
C01P2AA000115	CCGGCAATGGATAGAGATGT	GATGCGATGAAGAAACAGCA	AA C01P2BB000096
C01P2AA000116	ATGAACCCTCTTGTCCGATG	AGCCGCAAGATTTGCTTAAA	AA C01P2BB000097;C01P2BB000097
C01P2AA000117	TTCAAGGTCAACCATAGCCC	GCAAAATCACAAATTGCCAG	AA Single
C01P2AA000122	CACCATCGTTTTGATTTGGA	GATTCGGGATGGAGCTATCA	AA Single
C01P2AA000123	GAGGTGAACATGACCGGAGT	AACGGAAGTGGTGTCGTCTC	AA C01P2BB000104
C01P2AA000124	ACTGCATGGTTCTCCTCCAC	GGCTGTTTCCATGGTGAGTT	AA C01P2BB000105;C01P2BB000105
C01P2AA000125	GTGGATTCGTCGGTTGAGTT	CGTCGTAGTTGATGTCGGAA	AA C01P2BB000106
C01P2AA000127	GCATCCGCTTGTGCTAGACT	TGTTGACAAAGCTTCAGAAAGG	AA Single
C01P2AA000128	ACGGCACAGCCTTTCATTAT	TGATGCGAGATCATGTGAAAA	AA C01P2BB000108
C01P2AA000129	GAAACCCTAGGGGATTCCAA	CCAACTCTATCTTTCCTTTCTTGC	AA C01P2BB000110
C01P2AA000130	TTTAATAGAAATTGTGTCAGATGAGAA	TGAGAATTCCCATAGGCGAG	AA C01P2BB000111
C01P2AA000131	TCTTGAATCCCCATGAGGTC	CTGCTCCAGCTTCATCTTCC	AA Single
C01P2AA000133	ATGGCTGCTGGGAATACTTG	AAGTCAGCATGAGTTTGGCA	AA Single
C01P2AA000135	AAGGAGGAAAAATTGGCTGC	AGATGTGCATCTGCATGCTT	AA Single
C01P2AA000137	ATGAAACTTTGAACGGCCAG	ACGGCGGTGGTGACTATAAG	AA Single
C01P2AA000139	TCCTTGTTGCTGATGTTTGC	AGCCCGTAACGAGCACTAAA	AA Single
C01P2AA000140	GGCGGGATATTGAATTGAGA	TGCTCGGTGGTATTGACGTA	AA Single
C01P2AA000142	CCCTAGACAGCATTATCCGC	GGGAAGGGGAGCTGATAGAC	AA Single
C01P2AA000144	ATGGACATGGACACGACAAC	ATCTGAAAATCGTCGCAAGG	AA Single
C01P2AA000147	TCGTGTCATAGCAACCGAAA	CTGTTGATCCGGTTTGAGGT	AA Single
C01P2AA000149	TGGAGAAGCTTTTTCTTTCCC	TTGATCGCGCCTACTTTTCT	AA Single
C01P2AA000150	ATGCCACCATTGCAAAATTC	TGGATTCCTCACCTGTCTCC	AA Single
C01P2AA000152	TCGTTTTGTGTTGATTGCCT	TGTGAGCCTGTAGCAAAATGA	AA Single
C01P2AA000154	TCACACTTTAAGGGTTGAAATAAA	AAATTTGGCGAGAAGAGTGG	AA Single
C01P2AA000155	TCAAAACACTGTAAAAGGCCAA	TGAGAGTTATCGTTTTGGGAA	AA Single
C01P2AA000156	CAGCTCCAGGTTTTCGAGAC	GCCATAGCCCTGTCACTGTT	AA C01P2BB000137
C01P2AA000158	AGGTTGGCGAGCAAGACTTA	TGCAATGGCCATCTCAAATA	AA Single
C01P2AA000159	GCTCATCATCTTCTCCAGCC	TGGGTTAAGGACCGAAAGTG	AA MuGSSM000363
C01P2AA000160	GCTTTTCTCGCCTTTCCTTT	CGTGTGTGGATCGAGTTGAC	AA C01P2BB000140;C01P2BB000140
C01P2AA000162	TGATCAATTTTCTGCCTCCG	CTGGTCCAGCATCAACTGAG	AA C01P2BB000142
C01P2AA000165	TTCCAAACCAATGGTGGACT	ATCAATCGACAGGCGAAATC	AA C01C0BB000145
C01P2AA000166	AAATTCTGTCGCATTTTCGG	GAGATCGATGATGGGGATGT	AA Single
C01P2AA000167	GTCTGCAACCTCGTTCTTCC	TCATCTTCTTCGTGGTGTCG	AA Single
C01P2AA000168	GAGGGAACGGAAACAGAGAA	GACGAAGTCTTTCTAAAGAAAAGAGAA	AA Single
C01P2AA000169	CAACTTTTCCTGTTGGGATCT	CACAAGGAGAGATTACAAAATACGA	AA Single
C01P2AA000171	TCGAATGCTTTTCTTAACCGA	TGGTCAATCTGAGTTTTCCTGA	AA C01P2BB000150
C01P2AA000172	TCAGGAAAACTCAGATTGACCA	TTCACTCACTCATATCTTTTGTGTT	AA C01P2AA000175
C01P2AA000175	TCATGAGTGATATAATTTTGTTCTGA	TTCACTCACTCATATCTTTTGTGTT	AA Single
C01P2AA000176	AATGAGTTCACTCCAACCCG	GTAATTGAGGGCAGCGATGT	AA C01P2BB000155
C01P2AA000177	TTCTTGGCATATCCCTTTGC	CCCGATTAGGTCCCGTTAAT	AA C01P2BB000156;C01P2BB000156
C01P2AA000193	AGGTCCTCGTCAATCTTGGA	TAAAATGTCCCCCATCTTGG	AA Single
C01P2AA000195	GCACTCCAAAGACATCCCAT	CCACCTCACTGGCAATTTTT	AA C01P2BB000174
C01P2AA000197	GGTGGGAATTTGGGATACCT	ACCATTCGGTCAGGTCAAAG	AA Single
C01P2AA000198	CTTTCACGTTCCGTGACCTT	GTCCTTCCGCTTCCTTGAC	AA Single
C01P2AA000199	CGTGTTTCAGCATGGTAATCC	GACGTCCCAAACCAACTCTC	AA Single
C01P2AA000200	CGGCGAGGGAATCTTTTT	CCAGTTTAATTCATAAAGATGGTGA	AA C01P2BB000177
C01P2AA000201	CGCCACATCAATATGCAAAG	TTGATAGCATTCATATTCAAATCCA	AA Single
C01P2AA000202	CCAAATCTTGGGTGCTGTTT	CACAGAATCAGCAGGGATCA	AA C01P2BB000180;C01P2BB000180
C01P2AA000203	CACATGCGTACCTGAAATGG	TTGGCCGACTCCAATTTAAC	AA C01P2BB000182;C01P2AA000205;C01P2BB000182
C01P2AA000204	AAAGGACGGGAATCACAAAA	TCCCCATCTACATTCCTTGTG	AA Single
C01P2AA000205	CTCCGTGGCGATACAAAGAT	TTGGCCGACTCCAATTTAAC	AA Single
C01P2AA000207	ATAAAAATTGCCGCGTGTTC	GCACGTTCACATCAATTTGG	AA Single
C01P2AA000208	GGTGCATCACCAGAACACAA	ACGCCATTCCCTCTCTCTCT	AA Single
C01P2AA000213	AGTATGACGGTAACGGGCTG	TTCCGTCAATTTCAACCACA	AA C01P2BB000193
C01P2AA000215	TTCCAACTTGTCACATCCCA	TCATTCATAGGCGTACTTCTCAA	AA Single
C01P2AA000218	GAGAAAAATCGTGTGGATGGA	CACAGCAATGACGAAACACA	AA Single
C01P2AA000219	GTGAGGAAATCGCGAAGAAG	GAGGATTCTTCGAGCAGTGG	AA C01P2BB000197
C01P2AA000221	TTTGTCTGCATTTTTGAGTCTTT	TTCATTACATGGTTTGGGCA	AA Single
C01P2AA000222	ACGAGTGCAGGTACGAAACC	AACTTCCACCTGGTTCATGC	AA Single
C01P2AA000223	GAAGGTCTCGTGAGGCAAAC	TTCGACATCCTTCGATTTCC	AA C01P2BB000200
C01P2AA000224	AGCATACGATGCTTCCCGTA	TTCTTCATGCTCTGCCATTG	AA C01C0BB000201;C01C0BB000201
C01P2AA000225	AAAACAAACGAGGGTAAAAGCA	TCGCCCATATGGTATTTGTG	AA Single
C01P2AA000226	CCTTTAGCACTGGTGGTAGATTT	TTCAAATATGACCAAAACCAAA	AA Single
C01P2AA000228	GGTAGAGGTTGCCTTGCCTT	AGGCATCCACCTATCCCTTT	AA Single
C01P2AA000231	CAAATGACTTCCCTGCTTGG	CAATTTGGAGATCCCATGCT	AA Single
C01P2AA000233	TCAACAAATGCTTTGAGGGA	TTGATTTTTAAAGCATCCTTTCTTTT	AA C01P2BB000206
C01P2AA000234	GGATGCTTTAAAAATCAATTCAAA	CATAGCTTTAGCCCGGAAGA	AA Single
C01P2AA000235	CCTTGCTCGAGGAAAAGAGA	TCTTTCTCTACCGATCCCCA	AA Single
C01P2AA000239	ACTCATCCATTTGGTCGTCG	TTCTCTCGGGAACCCTTTTT	AA Single
C01P2AA000273	GGAAGGAAAAGGCGATGTC	GTTCAATGCAAGGTCTGCAA	AA Single
C01P2AA000274	TTTCCGCTGCACTAATTCAC	TTGCAATGTGATAATGTGATGAA	AA Single
C01P2AA000280	TGATTGCGTTTGTTTGGTTG	CCTGAGCTGGTTTCATGTCC	AA Single
C01P2AA000284	TAATCCACACGGCCTCTTTC	AAGAGGATTGCATGTTTCGG	AA C01P2BB000247
C01P2AA000285	GGCACATGTATCCTCCGTCT	ATATCGGCAACCATTTCCTC	AA Single
C01P2AA000287	CCAACCCCATTTGCTCTTTA	TCCTCTTCCATTGACTTTCCA	AA Single
C01P2AA000295	GACATTTCCAAGCCTGTTTGT	AGCTTTCAAATTGCCTCACG	AA C01P2BB000256;C01P2BB000256
C01P2AA000297	GAGAAGAAACGAGGCGACAT	TGTCCTCACCGTGTTTGTGT	AA Single
C01P2AA000298	ACACAAACACGGTGAGGACA	GCTTTTACGAAAACACATATAAGGC	AA Single
C01P2AA000299	GCAGATGAGTTATCGCCTCC	CCGAGTGGTATGCTCTGACA	AA Single
C01P2AA000300	CTCTGGCATATTGTGCGGTA	CGTCGACGACTTCTCATTCA	AA Single
C01P2AA000301	TCTCCAAGCAGAGCTAAGCC	GTGCATCAACAACATGGAGG	AA C01P2BB000260;C01P2BB000260
C01P2AA000304	TCAGTCCATTACGGATTGTCC	TGTCGTTCGTTTTGGTGGTA	AA Single
C01P2AA000305	AGAGATCGTCGCAAGGAAAT	AATAGGGCACGAACAAAACG	AA Single
C01P2AA000307	GAGCAAAGGAGCACCAAAAG	GACCACATAGCTCTCCTGGC	AA C01P2BB000265
C01P2AA000309	TCCTGTCTGCTTTGAACCCT	CTAGCTAGCGCACAGTCACG	AA Single
C01P2AA000311	GGGTGCATCTAATTCCGAGA	GGCCTATGTTCCGAACTCAA	AA C01P2BB000270
C01P2AA000313	CGTATCTGTCCTTGAGTTCGG	AGAGTGATTAAAGTGCCCTGTC	AA Single
C01P2AA000314	TGACAGGGCACTTTAATCACTC	AAACACCCACCGAGATTCAC	AA Single
C01P2AA000315	TTGCTTTCCAGTGTTTGCAG	TCGTGCTGTAAAGCGTGAGT	AA C01P5BB000274;MuGSSM001551
C01P2AA000316	TACCACCGGTTGGTCAATTT	TTGCAACAACAAGAGGCAAC	AA C01P2BB000275;MuGSSM001552;
C01P2AA000322	TGTTGAAGATTTGAAAAGCCA	TCTCCCGGTATTAAGGTCCA	AA Single
C01P2AA000336	CATATGCGATTGTTCAAAAGTCT	TCAACAAAATCCCAAGTCACA	AA Single
C01P2AA000338	TGTCCAAATCTTCTCAGAATAAGG	TCCCCCAAAACCCTAAAATC	AA Single
C01P2AA000339	CCATGGGTTGAATAAAGGGA	TCTCCTTTGCTTTTGTGCAG	AA C01P2BB000298;C01P2BB000298
C01P2AA000340	GGAGCTGAGCCAGTAACCTG	GTGAGGGTGGCAAAGGAATA	AA Single
C01P2AA000341	TGAAGAAAAGCTTCCGCATT	GTGGCAAGCATGCAATCTAA	AA Single
C01P2AA000342	GACGAAGGGCATTCTACCAA	TCCTCCAAATTTACTGGCTTTT	AA Single
C01P2AA000344	CACTTTCAAGTGGTGCCAAA	CGAACCCAGAAAAGAAAGCA	AA C01P2BB000304;C01P2BB000305;C01P2BB000305
C01P2AA000345	AATGGGAACTCATATCCCGA	TTTCACAATCAATCAAGAGGGA	AA Single
C01P2AA000346	ACCGCAGCATATCGAACTCT	AAGACCCTTTACAATCCTATTACCC	AA Single
C01P2AA000354	GTGCACTTCATCCATCCCTT	CATGGGCAGTACCTCTGACA	AA Single
C01P2AA000355	GCGAGTGGTCGGTAAGACAT	CTCCTCGGAGATTTCACAGC	AA Single
C01P2AA000356	GTCGCTATCGACACTCCTCC	GCTTTCGTCCGTCGTTAAAA	AA Single
C01P2AA000357	GAAAACAGGGGCTTTCTTCC	TGTGGATGTCAACCATGTCC	AA Single
C01P2AA000361	ATTTTCCCCAAGGGTGAATC	TGGCAAAGAAGTTGAAACCC	AA Single
C01P2AA000363	GGCACGAAAAAGTTGCAGAG	CTGGCGGCAGAACTTTGTAT	AA C01P2BB000318
C01P2AA000366	GTGCCCATTTGGTTGAAACT	CCATCTTCTCCTGCCCATAA	AA Single
C01P2AA000367	TTTATGTGATGCCGCCATAG	ATCAGTTTGGTCATGTGGCA	AA Single
C01P2AA000368	AGGTAGCAGCCCACTCTCAA	TATGAGGAGGACGTGGTGGT	AA MuEstM007133
C01P2AA000370	CGTTGGAATGAATGATGCTG	GCACTGTGCCCAGAGGTAAT	AA Single
C01P2AA000371	CGATAGGTTGGCAGATCCAT	TGGAACCAGTTGCATTCAGA	AA C01P2BB000322
C01P2AA000372	CTATACTCCCACCGCCGTAA	AAGATTTGAGCGAGAAAATTGA	AA Single
C01P2AA000373	AAGAGGTCTCCTTTGCACGA	GAGCCCTGTCCTACAGCAAG	AA Single
C01P2AA000374	TGACATGATGTGGCATTGTG	TCAAGCCTTTTTGACATGGA	AA Single
C01P2AA000375	ATGTTCTGCTGTTGGTGCTG	CTGAGCTCCGTAAACCAAGG	AA C01P2BB000326
C01P2AA000377	TGAGACTTTTGCGTGAGGAA	TTCATTGGGTGAAGGGTGTT	AA Single
C01P2AA000380	GATACCCCAACAAGAGGCTG	TTGGGTAAGGGAAAAAGGGT	AA Single
C01P2AA000382	GCCATCATTCCTCTCGGTTA	CCAGCAAGGGTTGATGATTT	AA Single
C01P2AA000386	GGGTTTTGGGATGAACTGTG	TCAATGACCATTTCTGAGCA	AA Single
C01P2AA000388	ATGAACGGTGGATCTGAAGC	AGCTTTCTTCTGACGGAGCA	AA MuEstM004988
C01P2AA000390	TGTTGGTGTTGAATGGGAGA	CAGAGTAAACTGCCGAGCCT	AA C01P2BB000336
C01P2AA000391	CGACCTCCTCCTCCTTTTCT	TTGGTCATCCCTTCCTTGTC	AA C01P2BB000337;C01P2BB000337;C01P2BB000338
C01P2AA000394	AGTGGCCAACTTCTTCATGC	TTGTTGTTGCAATGGTTTGAA	AA C01P2BB000339
C01P2AA000395	GAGCTCGGAAACATCAGGAC	CTGCGGCAAAACATCAACTA	AA Single
C01P2AA000398	CGGTGGGACAAAAGATCAAT	CGAAGGGTTTGTGAAGATCG	AA Single
C01P2AA000399	CGGGAAAGGGAGGAAAGATA	ACCACCCACCTCTCACAAAA	AA C01P2BB000343
C01P2AA000401	GGAACAATCTGGTGGTTCGT	CTGGGATCCCTGAACTTTGA	AA Single
C01P2AA000416	AACAACATCATGGCTCACCA	TTCAGTGTTCTCCGATGTGC	AA C01P2BB000359
C01P2AA000418	TACGTAATGCATTGTTGGGC	TCCGTTTGTTGGTTAGGTATGA	AA Single
C01P2AA000421	CGACTGACATGCCACAGAAT	TGGTGACACTAACGAGGGTG	AA Single
C01P2AA000429	AATCATAAAAGGCCAAGGCA	GGCATCTTCTCGGATTGGTA	AA Single
C01P2AA000430	TCAATTGATCTCCCTTGTTTCA	GTTGCTTCCCTTCCTCAATG	AA Single
C01P2AA000431	GCATTGCAGCATTACCTTCA	GATCTTGGGACAGGGAACAA	AA Single
C01P2AA000432	AAAGACGGGGTTACCTGCAT	CGTTTTGTTCTGTTTTCGCA	AA Single
C01P2AA000434	TGCTCACCAAATCAAACAGC	GGTGGTATCGTTGCAGGAGT	AA C01P2BB000377
C01P2AA000438	AAATTTGGCCCATAGGCTG	TGCACTCTGTTCCATGATCC	AA Single
C01P2AA000440	TTGCCTGTTCTCTCATGTCG	TAGTGTGCTTCCCTCCCAAG	AA Single
C01P2AA000441	CTTGGGAGGGAAGCACACTA	GATATCAGCCGAGGATCCAA	AA Single
C01P2AA000445	GTGTGTGTGTGTGTGTGTGTGT	AAAACTTGCATTTAAATCATTGTAGC	AA Single
C01P2AA000448	CTTCGTCTTCCCCATCGTAA	CGCGTCATGCAACATACTTT	AA Single
C01P2AA000449	TGCGGTGTCCCTCTACTCTT	GTCAGGCGTGATCAGATGAA	AA Single
C01P2AA000451	TCAATCCAAATTACATCAGCCT	GCCGGTTTGATGACACTACC	AA C01P2BB000392;C01P2BB000392
C01P2AA000452	AATGATTTTTGAGATGCTTCAGTT	TGATTAAGTTTATTTGTTCCTAAACGG	AA Single
C01P2AA000453	TTCAAATTCCGTTTAGGAACAAA	GAATGCCATTGGTGACTCC	AA Single
C01P2AA000456	AAAGCCAATCTAAATCTTACATCAA	ATCCTTGGGGTTAAACCTGG	AA C01P2BB000398
C01P2AA000457	TCCCCTTCAAAAGTCAAAACA	TGCAAATCAGTGCCAGAGAC	AA Single
C01P2AA000462	TTAAGGGAGTAATGCCGCAG	AGGAAGATTTTCTCGGCTCA	AA Single
C01P2AA000464	TCGTGATGATGCAAATGGTT	AAGGATGGTCATATCGGCTG	AA C01P2BB000406
C01P2AA000465	TAAAAGCCACAGCACCAATG	TCACACCATCGATTCCTTCA	AA C01P2BB000407
C01P2AA000468	TCTTTATGATTTCGAGCCGC	GTGTCTGGAATCCAATGCCT	AA Single
C01P2AA000471	TCAAATCCGTATGTGCAAGG	GCATAGTTGCATGGGGTCAT	AA Single
C01P2AA000472	TTGGCTTGGATCACACTGTC	TGGAGTTGTTGAAACCAAAACA	AA C01P2AA000473;C01P2BB000412
C01P2AA000473	TCAGTAGGTCCCAACTCTCTCC	TGGAGTTGTTGAAACCAAAACA	AA Single
C01P2AA000474	GTGAAAGGAATGGCCTACGA	CTTTGCACCACAGAAAACGA	AA C01P2BB000413;C01P2BB000413
C01P2AA000475	CCACCCATTTCTTTCCCTTT	ATCACGAACCACACTCTCCC	AA Single
C01P2AA000476	TGAACCCGGCTCATTTTTAG	TCAGGCAAGGAAACAAAAGG	AA C01P2BB000416
C01P2AA000477	TTCCAATTCCGAGTCAGTCC	CCGGAAACAAGAGATGGAAA	AA Single
C01P2AA000478	TGAGCTACCAAACACCACCA	TTGATCCGACGTATGTACCG	AA Single
C01P2AA000479	CCTAAGACGGCCTTTCCTCT	TGTTCGAAACCCAAATGTCA	AA Single
C01P2AA000480	AAGGTCAGGTTTTCAATTCCC	AATGGGAAGCTTGTTGTTGG	AA Single
C01P2AA000482	TTCTGCAAATCCACACCAAA	TTTCGAAAGAAGAACCCCCT	AA C01P2AA000483;C01C0BB000423;C01P2BB000424;
C01P2AA000483	ATCCACATCCAGCTTCTTGC	TTTCGAAAGAAGAACCCCCT	AA Single
C01P2AA000484	GAGGACATCACGCAACAGAA	GCACAGCTCAGGATCCTCTC	AA C01P2BB000425;C01P2BB000425
C01P2AA000486	TAGCCATCCGTGACATCGTA	TGCTACGTCTTGGCTTCTCA	AA Single
C01P2AA000489	AAGGTCAATTAGAGAGTCATTAAGGC	TCTCATCACAAACTTGTAAATCATCA	AA Single
C01P2AA000490	TCACGCTCAATTGCTACGTC	TCCTTCGGAACAAGGAGAGA	AA Single
C01P2AA000491	GAGCTGCTACAAGTGCCTCC	GCTTCCCTTTTCCCTTGTTC	AA Single
C01P2AA000492	CCATTTTGTAATGGTCCACCT	TTGCACAAGTGATTTCAGGTTC	AA Single
C01P2AA000495	GGAAGCAAGACAACTTCAGTCA	AGATATGCAGTGTGGCACAAA	AA Single
C01P2AA000498	CAGTCAACAAAAGATACAACCGA	CGGGAATGGACACTTGCTAC	AA C01P2BB000438
C01P2AA000500	CAACAGCAGTCTGTTTCTACCA	TTGCATAAGTGATTGCAGGTTC	AA Single
C01P2AA000502	TGTCCGTGACAGCAGAAAAC	GACGAAGACGGAAAGAGACG	AA C01P2AA000509;C01P2BB000443;C01P2BB000444;MuGSSM000220;C01P2BB000443
C01P2AA000504	TCAGAACCCTCAACCTTTGAT	ATTGGAGATGGGTCTTGGTG	AA Single
C01P2AA000509	GCTCAGGAATCATTGTCCGT	GACGAAGACGGAAAGAGACG	AA Single
C01P2AA000511	TTGGGTACTCTGGGTGGTTC	GAACGAAAAGGGACAGTGGA	AA Single
C01P2AA000512	GCTCCTTCAGCCATTACTGC	AGCCCTTCTCCTAGCGTTTT	AA C01P2BB000452
C01P2AA000513	ACGACGATATAATGGCAGGC	TTTTGAGTGCTGATGCGTTC	AA C01P2BB000453;C01P2BB000453
C01P2AA000514	GCATCTTCTCTACCAAAAACATTC	GTGTCCAAATGTGCATCAGC	AA Single
C01P2AA000516	TCATCACGATCCGATTCTCA	CACCCGTTTTACATGTGCAG	AA Single
C01P2AA000522	TTGTTGTGACGTGGATCGTT	AATTTGCCGTCATAAGTGGG	AA C01P2BB000461
C01P2AA000526	CTCGGGTCATATTCGAGTTACA	TTGGATGGGTGTTGTTATTGA	AA Single
C01P2AA000528	TCACTCGGAATGATCCAACA	AATCCCAAACCATCTGCTTG	AA Single
C01P2AA000530	CAGAAATATGAACATAAACATCTCGTG	CGAGGTTGTCCTTGCTTCTC	AA C01P2BB000468
C01P2AA000531	GGAGCTTCATCTTTTGGCAG	AGTCCTAACTCCTCCTCGCC	AA C01P2BB000470
C01P2AA000533	GTCGTGAAATGTCCGCTCTT	CAATTTGCACGCCAATTATC	AA Single
C01P2AA000534	TCCATGTAGAAAGCACTAGTTTATCC	ACCCATACCAAAATCACCCA	AA Single
C01P2AA000536	TAGCATTGGTGTGGAAGCTG	CATTTGTTTTCACCCATGTGAT	AA C01P2BB000474
C01P2AA000538	TTCCAATGATACGGAGGGTT	ATAATGTAACCTGCTCCGGC	AA Single
C01P2AA000539	TCTTTACAAAGCATTTTACACCG	GAGGGTCATCATTTTATGAAACA	AA Single
C01P2AA000543	TCGAAGATTGCTGATTCCAA	TTCTTGATTTAGACACAGATTAAATGC	AA Single
C01P2AA000545	CGACGATTCAAAATCTTCCA	GCGGTCAAAGAATCACATCA	AA Single
C01P2AA000554	CTGCCCCTCTCTTCTCTCCT	GTTACTCCCTTCCCTGCTCC	AA C01P2BB000490
C01P2AA000555	TGAAAGCAGCGTTGTACAGG	ACCTTGCATGCTTTGGAATC	AA Single
C01P2AA000556	TGTCTAAGCAATCATCATATCGG	AAGCTTTTGCCCGATCACTA	AA Single
C01P2AA000557	CATAATTACGACGCCACCCT	GAAGCTGAGATCGTTGGAGG	AA C01P2BB000492
C01P2AA000559	AGGCAGAAGGGGAAGTTTGT	CATTGCATGTTTGCTTCAGG	AA Single
C01P2AA000560	CTACAGTTGCAGCTTGCCTG	ACGAAGGGATTCATCTGCAC	AA C01P2BB000495
C01P2AA000562	GGACTATTATCGCCGTGGAA	TTGGTACAAATTTTGCTGCG	AA Single
C01P2AA000563	CCATGACTGCCAATTCAACA	TGGTATTGGGGGATTTAGCTC	AA Single
C01P2AA000566	CCACCGACAAGATGAGTCCT	TTTGAGAGCCACTTGACTGC	AA Single
C01P2AA000569	TGCTGCTGGAACTAACATCG	GACACGGAAGAAGCAAAAGC	AA Single
C01P2AA000572	TTAGCTGCCATTCCTCTGCT	AACGTGAACACACTCCCCTC	AA Single
C01P2AA000574	AGATGGGAAGGCAAGATGAG	GACAAAGTTCCAACGTTAATTTCA	AA Single
C01P2AA000576	TTTAACGCGAACTGGGGTAG	TGTTTTGGGACAGAAGTAGGC	AA Single
C01P2AA000577	AAGTGTTGTGCCAACCATGA	TGAGGACTGTACGTTGCCTG	AA Single
C01P2AA000578	TGTGCTGCTTCCTCAAAATG	TGGAGGAGAACTCCAGGCTA	AA C01P2BB000515
C01P2AA000581	CAGCACAGCTCGCATGTAGT	GAAAAGAGGTGGAGACGTGC	AA Single
C01P2AA000583	TCATCTGCGACTCTGTGACC	ATGTTGTACCAAGCAGTGCG	AA Single
C01P2AA000584	AACCACAACACCCTCTCCTG	TGTCCTCACCATCCTTCTAAA	AA Single
C01P2AA000586	TTTTGGTTATCCCAACCTCG	GGTCAAGCTCATCAACCCAT	AA Single
C01P2AA000587	ATTCCATAACCAATGCACCG	GGATGCGGGAGCATATCTAA	AA Single
C01P2AA000589	CCATTTCAAGAAAAAGCCCA	TTAATCATAATGAATTTTCCATGC	AA Single
C01P2AA000590	AGTGCACCGTGTCCTCTTCT	TTGCGTATTGCACCGTAAGA	AA MuGSSM000331
C01P2AA000591	TGAAACCGAATTATCCTCCG	TGAAGGGAAAACCAAAGTGG	AA C01P2BB000527
C01P2AA000593	GCCAACCCTTTACCATCTGA	ATGGTCATGGATGGATGGAT	AA C01P2BB000530
C01P2AA000594	GGTGGGAGAAAAGTGATTGG	CAATGTCATACAAAAACATCAACG	AA C01P4BB000531
C01P2AA000596	GAGGCATGTGTCCTGTGAGA	GCACATTTGAGGGATCAGGT	AA C01P2BB000533
C01P2AA000598	GCAGCCATGGAGGAGAGTAG	TCCCATTCGTTTACCCAAAA	AA Single
C01P2AA000602	CCCAAGAAGAGGAATTGCAT	GAAGCAGTGCGCTAGAGTGA	AA Single
C01P2AA000603	AGTGGTATTGCGTTCGCTTC	GACAATGATCAAGCTGGGGT	AA Single
C01P2AA000604	AATGGCAAGTTGAGAAGCGT	CTTTTCAGCTCTTTCGTGGG	AA C01P2BB000544;C01P2BB000544
C01P2AA000606	CCACAGAAGCAGGGAAGAAG	TCTCGACGACTTCAACACCTT	AA C01P2BB000545
C01P2AA000607	TTACACACAAACCCCGACAC	CTAGCTATCTCCGGCACCTG	AA Single
C01P2AA000608	TGCTTTGATTGGAGGGTTTC	AAAATCCCAATTGTCGGTGA	AA Single
C01P2AA000615	AAACCCTGAACATGGACTGC	GCCATTTCCTTCCAATCTGA	AA C01P2BB000555
C01P2AA000616	ACAGGGAAGGACCGAAGAGT	ATCCTGCATCGTTCATCCAT	AA Single
C01P2AA000618	ATGAGCATGGGGAATCTGAG	TTTAGTGGAAACATATATGCAGTGTG	AA Single
C01P2AA000620	GCTTATCGTCTACTTCGCGG	CCACAAACAGGCAAAATCAC	AA Single
C01P2AA000621	CGCTCTATCATTTCCCTTTCC	TGGGTGAATTTCTGGAATTTTT	AA Single
C01P2AA000622	CCCTTGTGTTGCACCTTTTT	TGCATCCATATTCAACAACTCA	AA Single
C01P2AA000624	ATGCTCTCGGTATGGTCCAG	CTCGGAAATTCGCTGGATAG	AA Single
C01P2AA000625	GATTGCAGCACCAACTTCAA	ATCCATGCATCCAGTGACAA	AA C01P2BB000566
C01P2AA000627	TTTTGCCCTTCCATAAATGC	GTCACACACATGTCCAAGCC	AA Single
C01P2AA000631	CTGTTGCTGCTGAAAGTTGG	TCGAAGCAAAACAAGAAGCA	AA Single
C01P2AA000633	CAGTGCAATCTGCTGCAAGT	CCCCTTTCTTATAAAAGGATGACA	AA Single
C01P2AA000636	GCCATCAATGATTTGTGCTG	GGATTTTAATTAATTTGTTGTGTGTG	AA Single
C01P2AA000638	ATACTTCCAAAGCCAGTGAATTA	TTTGTACATATATCACTGCCCCTATC	AA Single
C01P2AA000639	GTTTTGCTTGGCCAAATAGG	ACACAAACACGACGAGGACA	AA Single
C01P2AA000647	CAAGAGCCCATGAATCATTT	GTAAGAATCCACTGGCCTGC	AA C01P2BB000585
C01P2AA000650	AAGAGGTTTCTGATGGCAGC	GGAAAAAGGTGTGCAACAAAA	AA C01P2AA000656
C01P2AA000656	TCACAAACAAGGAAGTTTTCCA	GGAAAAAGGTGTGCAACAAAA	AA Single
C01P2AA000659	AATGGGTGGCTAATGCAATC	GGATTGCTTGAGAGTTGGGA	AA Single
C01P2AA000660	AGCATCAAAGAGGGCAGTTG	ATGCCACCCTTGTACCTCAC	AA MuGSSM001188
C01P2AA000661	CGAGTCAAAAGATTTATAGGCGA	GCGAAAAACATAAACGGACC	AA Single
C01P2AA000663	CATGGACATCATCAACCAGC	TGCAGTGTAACCCCAAAACA	AA Single
C01P2AA000667	ACGACGAATACTTTCAGCCC	GGCAAAACTTCTCGTCTGATG	AA Single
C01P2AA000669	CACCACCACCACATCTTGAG	GATGGATGCTTGATGGACCT	AA C01P2BB000602
C01P2AA000670	CGGCCCAAAATATTTGGATA	GGAAAAATAAGAACTATTCAAGCACA	AA Single
C01P2AA000671	CAGCAGCAGCAAACTACCAA	GGGATACAACCGTTATTTTATTGC	AA Single
C01P2AA000673	AAGGAGACATGACCACCCAT	TGCACCCCTTAATGGTTCAT	AA C01P2BB000605
C01P2AA000674	GGTCTCCATCTCCTTGATTTTG	GCTTGGCTTTGTTTTCCTTG	AA C01P2BB000606;C01P2BB000606
C01P2AA000678	CTGAAACCTTAAACTCACCGTT	CCATATTGACACGGATGTGG	AA C01P2BB000611
C01P2AA000679	ATCGTACCCAACATTCTCGC	GCCGAACCCTAGGAGAAATC	AA C01P2BB000612
C01P2AA000680	GAAGAGAACAACCACCGTGC	GCAAATGGCAATACGAAGGT	AA Single
C01P2AA000681	ACCTTCGTATTGCCATTTGC	GTTCCAGTTTGCCTTGGTGT	AA Single
C01P2AA000682	AACGGAAAGAGCTTTTCTTGG	ACCCATGCATTCAATCAGGT	AA C01P2BB000614
C01P2AA000683	AAGTTCACCAACACCAACAAA	GAAATTTAGAGATCGTCGCAAAG	AA Single
C01P2AA000685	TATGCCATGGATGGATATGG	AAACGACTCAAAAATTCGTCG	AA Single
C01P2AA000687	TGCTTTAGGTTCATCGAACAAT	AAAAAGCTAATTCAAATCTACCCA	AA Single
C01P2AA000690	AAGTCTGCAGTTGTTGCACG	GTTTCCAGACATCTTCCCCA	AA MuGSSM000954
C01P2AA000691	TTCGTCGTACATTTTCGCAG	TCGCTGCATCATAAGTCGTC	AA Single
C01P2AA000692	GGAGTGATCACAGTGGGTGA	TTGCTCGACATGCAATTCTC	AA Single
C01P2AA000696	TGGTCATCATTAGCCCATTG	GCCACCTCATCATACTCATCC	AA C01P2BB000629
C01P2AA000697	GTGGCAAAAATTGGGTCATT	TTTCACTTTCCATTCCTGCC	AA C01P2BB000630
C01P2AA000699	TTCGTGTTTAAATAGGGCGTC	GCAGTGAGCTGTGACAAAGG	AA Single
C01P2AA000700	CCTTTGTCACAGCTCACTGC	GCTACCACCTCTGCCTCAAC	AA Single
C01P2AA000702	CAATCTTCGTCGTTCACTAAGC	TGGCCTAATAATAATGTGGTTGG	AA Single
C01P2AA000703	TGCTATTTAAGAAAAATAAGACGGG	CGGGTGATGATAACATGGTG	AA C01P2BB000636
C01P2AA000705	ATGTGATAAACGCGGGACTC	GAATGCGTAAAAGCCTCCAA	AA Single
C01P2AA000706	CTTTCTCGACTGCGTTCCTC	TGACGCTTGTCCGTCATTAG	AA C01P2AA000709;C01P2BB000639;
C01P2AA000708	GACTCGCGAGCCTCAATAAT	GGTTTGTCCTTTCTCTCCAAA	AA C01P3AA000711
C01P2AA000709	CTTTCTCGACTGCGTTCCTC	AGGGGAGGGAACAGATAGGA	AA Single
C01P2AA000712	CAGGTGCAGTGGTGCTTAAA	ACACCACCACTTTTGGCTTC	AA C01P2AA000713
C01P2AA000713	TGAAGGGTCGGGAAGTTATG	ACACCACCACTTTTGGCTTC	AA Single
C01P2AA000718	GCTTATCAGTCACGCAACGA	GAGGATGTTCTCCATGTTCCA	AA Single
C01P2AA000722	TTTGGGATCAGTAGGCTGAA	ACGAATCGGCAATGAAGAAG	AA C01P2BB000650
C01P2AA000723	AACATAACGTATCCTAACGAGTCTCT	CACATCGGCAGTCTGGTCT	AA Single
C01P2AA000724	TTCCACCATGTCTGCAAGAA	CAAAGCTTTCGAGAAGACGG	AA C01P2BB000651
C01P2AA000726	CGAAGAAACCAATCCACCAC	CATCTGCCGCACTACGACT	AA Single
C01P2AA000727	GAAAAACGGGGTTTCCTTTT	CATCATTGTTGTCCTCCCCT	AA C01P2BB000654
C01P2AA000728	CCATGTCTTCACCGGAGATT	CCGTTATTGAGGAATCGATCA	AA Single
C01P2AA000730	CGACGTCGCAAACTTTTCTT	ACAAATCCCACGAAACGAAC	AA Single
C01P2AA000731	TTGTTTGAACTCCTCCCACC	AGCTAATGGTCCTGTACCCAG	AA Single
C01P2AA000732	CCTCACGCTTTAAGTCCTCG	GGGTGGCCACTTACTTGCTA	AA Single
C01P2AA000734	AAACGAGGAGAGGTGAGCAA	ATGAACACCATGCATCCTCA	AA C01P2BB000662
C01P2AA000735	CCTGAGTTCAGATGGCACAA	TGCAAGAAAAGCACAAGACG	AA C01P2BB000663
C01P2AA000736	TCACTGCCCCTTACCTGTTC	CGGTGTGAGAAGAAGTTCCC	AA C01P2BB000664
C01P2AA000737	ATATACACATGGCGTGCGAA	TGTACAAGCGACCATCGGTA	AA Single
C01P2AA000740	CATGCAACAAAGAAGAGGCA	TGAATCCACCTCCAACTCCT	AA Single
C01P2AA000741	TGGGATACCAACACAACATGA	TTTTGATAATTTCTTGTTATCTTCCCT	AA C01P2BB000666;C01P2BB000666
C01P2AA000743	ATGGCGTTTACTGGTCCAAG	GAGACAGCAAGTGGCACAAG	AA Single
C01P2AA000744	CTTTGTCGCAAGGAATGGTT	AATAGGAGGGCAACTCTCGG	AA Single
C01P2AA000745	TCAACCAATAGTTTGATTTTTCTGA	CCCTATGATGACTCAAGAAGCTC	AA Single
C01P2AA000747	GAGCTTCTTGAGTCATCATAGGG	TGAGCTCACAACAAAATGGC	AA C01P2BB000671;C01P2BB000672
C01P2AA000753	CCCAACCATCAAGCAAAGTT	TCATCTGTCAGCCAATTCCA	AA C01P2BB000678;C01P2BB000678
C01P2AA000754	TTTATGAACCAATTCGCCTG	GGTGGATCTTCCAAAGCTGA	AA C01P2BB000680
C01P2AA000755	AACCAATTCGCCTGGAAATA	CTGAGGGTGGATCTTCCAAA	AA Single
C01P2AA000756	CTGGAAGGAGACCGACAGAG	GCTACAGAAGTTGCCAAGCC	AA MuGSSM000209;MuGSSM000209
C01P2AA000758	TGCCTAAATAAGTCATCATTGCC	TCAAAAATTATGCTTGTGATGGA	AA Single
C01P2AA000762	AAGACAGCATTTGATTCTGGA	TCACCTAAAACATTGGCACAG	AA Single
C01P2AA000767	ATTAGGACACCCCACCAACA	ACCGAAAGCAAGTGCAAAGT	AA C01P2BB000688
C01P2AA000768	ACGTAAGTGCCGCTTTCAAT	TGGCACGCTTTTGAATACAG	AA Single
C01P2AA000769	CGTTCCTTTTGATCCCTACG	AAGCTGCATTGTGTTGGATTC	AA C01P2BB000690
C01P2AA000770	CACGATGGGATTAAGGTGGT	TGATGTATTTTTGTGCAGTCTCG	AA Single
C01P2AA000772	CACATTCCAATACGATGAATTTGT	CTCTCTCCCGAGTAGGGCTT	AA Single
C01P2AA000773	GCTCGTCACTCCAACACTGA	GGGGAAATTGTAGCAGGTCA	AA C01P2BB000694
C01P2AA000775	TGGAAGCGAAGGACGATAAG	ACAGCAGCAGAAAGCGAAAT	AA Single
C01P2AA000776	AATGCTAGGGCAAAATTGACA	ACTTCCTGTGTGCAAGGAGC	AA Single
C01P2AA000780	ACAACAGTGACATGGCAGGA	CGGCAATCTCATTGTACCAG	AA Single
C01P2AA000781	ACAGATTGCTCACTACCGGG	GCCTGTACAACCCTGAGGAA	AA Single
C01P2AA000782	TGGCAAAGGTTTGAATAGGA	TGACGCCTCTCTTTCTCTCC	AA Single
C01P2AA000784	AGTGCGACCCCTTCGTTTAT	CGATGGGGTTGGAATCATAG	AA Single
C01P2AA000785	CCCATCGAATCTGATTATGCT	TTGGAGAAAGGAAGGAGCAA	AA Single
C01P2AA000787	ACCGCGACAAAGAACTATCG	TCTGGCTGATGAGGGAGACT	AA C01P2BB000704;C01P2BB000704
C01P2AA000788	ATCTTTTCGGGGGAGTGAAT	CTGAAGCGGACGTTTGATCT	AA MuGSSM000752
C01P2AA000796	ACATACACACACACACACACACA	GCTGGCAGAAATGACTTGGT	AA C03C0AA014909;C01P2BB000712;C01P2BB000712
C01P2AA000797	CACTGAACTTTCTTGAGAACTTTTG	TGCGGACCAAAAGGAATAAT	AA Single
C01P2AA000799	CCATATGCACACATGAAGCC	CCAGTGTCATCAAGGTGGTG	AA C01P2BB000716
C01P2AA000801	CAAAGCAATCAGTGCCACAT	CACCACCCCAGTTCTTCAGT	AA C01P2BB000718
C01P2AA000802	CAATGCTGTCCTGCGTTAGA	GCTTGGGCTTCTCAGGAACT	AA C01P2BB000720
C01P2AA000803	CGCTTCCAGAACCTAACAGC	CCCTGATTGAAACCGTTGAG	AA C01P2BB000721
C01P2AA000805	TCTCGCCAGCTCTCTTTAGC	ATCAGCATGGGTTTGACACA	AA Single
C01P2AA000806	TGCAAACCCTGAGATGACAA	TGAACCAAAAGGGAAGTTGG	AA C01P2BB000723
C01P2AA000807	TCGTTGGATCTCGACTTGTG	CCGCAATACTTTCCATGCTT	AA C01P2BB000725
C01P2AA000809	CATTGGAATGCTTTTGCAGT	GAAGACGACAAGCCAATGGT	AA Single
C01P2AA000811	AGGAGGAAACCAAAGGGCTA	GGGGCAACCCTTCTTATTGT	AA Single
C01P2AA000812	GTGATGTCGCCCCAGATTTA	AACAGCATCAAGATATTAGCTCAG	AA Single
C01P2AA000814	GCTCATTACGGCCCATCTAA	TCTCGTCCTGCCATCTTCTT	AA C01P2BB000732
C01P2AA000815	GGGCTTGAAGATGGATCAGA	GGGTCTTCAGGCGTTTTGTA	AA Single
C01P2AA000825	TCACCCACCTATCGGATCAT	ACCAAAGCGAGACGCTCC	AA Single
C01P2AA000831	ATAAACTGGGCCGTATGGTG	TCAACCACCACAAAAAGCAA	AA C01P2BB000745
C01P2AA000834	TCATCATCATTTAGGGACCCA	TACCCCACGATAAAGCAAGG	AA Single
C01P2AA000837	AAATGTTACCTCGACATGTTGCT	AGGCGCTCAAAATGTCAAAT	AA Single
C01P2AA000839	AGCCAAAAGCAACGAACAAA	GGATCGACCCGTTTTCTTTT	AA Single
C01P2AA000841	TGGTCACAGAAGTGATCCGA	GAGTCAGGACAAGCGACCTC	AA Single
C01P2AA000842	TGAGCTTCTTCCTGCTAGGG	TCTGAGTGAGGATAATTGAAAGGTC	AA C01P2BB000756
C01P2AA000844	ACACAGCCTCATTCCTGTCC	GTCCTCCTCCTTCGTCCTTC	AA C01P2BB000758
C01P2AA000845	TTCGAGCACTTCCTTCATCC	TGCCTGTGGTGGTTTCATTA	AA Single
C01P2AA000846	CGATGTTGCCATTTGATACG	TCCAGTAAACCCATTTCTTGC	AA Single
C01P2AA000848	GGCAACCTGAAATGTGCTTC	ACCAGTCATGTGCTTCATGC	AA C01P2BB000763
C01P2AA000849	GGGTGTGGCTTAGGTTTTAATTT	TTCGCATATCAATGTCCATCA	AA Single
C01P2AA000851	TGACCATAAATAAGCATTTAGACAA	TTGCATCAATCATCTCAACCA	AA Single
C01P2AA000855	TGCATTAAGCGTTTAGGTGAAA	TGTAACCATGCGAAAGCAAC	AA Single
C01P2AA000856	TCTGTTTTGCCACGTTTTTG	AAGGAACGGTGAGAGCTTGA	AA Single
C01P2AA000857	TTCAATACTTGAGTGAACATGGG	CCTAAAATAGTTCTTGATCGAATTCTT	AA Single
C01P2AA000858	GCGAGTCCATGATCATCCTT	GAAACCCACGGAAGTTAGCA	AA C01P2BB000771;C01P2BB000771
C01P2AA000860	TGGCAATGCAATTTTAGATCA	CATGAAGTCGACGTTACATTCC	AA Single
C01P2AA000861	GATGCTACTTTACAAATGCTCTTGA	TCAAAAGTGAATACTTACACACACACA	AA Single
C01P2AA000863	GGTACGGAAGTACCGAGCAA	AAGGTCGGAGACGTATGTGG	AA Single
C01P2AA000864	AGAATCGGGAGGTGAGGAAG	AACTCCCCCTCTATCCATGC	AA Single
C01P2AA000865	TCCGACGTGGTAACTTGTCA	CACTGTCCGATCTGCTTCAA	AA Single
C01P2AA000866	AGACCCAAAGGATCGTCTCA	ACCGGTTGGAAGACCCATA	AA Single
C01P2AA000867	TTTTTGGTTTGAACACCCCT	CCCATGTACATACGCGAACA	AA Single
C01P2AA000868	ATCAAAGCGACCACTTGAGC	TGGGTTATGGGTTATGGGTT	AA Single
C01P2AA000869	TTGTCTCGTATCATCATTAACCG	TGATAATGAGGCGGCATAAA	AA Single
C01P2AA000870	GGTCGAGCAGCCTCATTAGT	AAACAAGCATTTTACGTATTTCAA	AA Single
C01P2AA000872	CGAGCAGCCTCATTAGTACG	ACACGTCTTTTGGGGATAAA	AA Single
C01P2AA000875	CACAGGTACGGATCTTCGGT	TCGTTTTCAGTTTCAACCCA	AA Single
C01P2AA000880	ACTTGTGCTCTCCCCTCTCA	TTGCCCCTAACCTATCATCG	AA Single
C01P2AA000886	TCGAATGAGAGCTTAAACATCG	GGCCATAGAAGTGATTGCGT	AA Single
C01P2AA000887	CTTGCTAGATTCCTGACGCC	TTTCGCTGCTTGATTTCCTT	AA C01P2BB000795;C01P2BB000795
C01P2AA000889	TCTGCACATGTCTGGTTCGT	TCAAATTCTCCCTACCATGTCA	AA Single
C01P2AA000890	TTGAAAGGGGGCAACACTAC	ACGTCACGCTTCCTCAAGAT	AA MuGSSM001144;MuGSSM001144
C01P2AA000894	GGTGTGCAGGGAACAAGAAT	TTTCCTCATGGTTGAGTGGA	AA Single
C01P2AA000895	TGCTGACAATTAAAAGATGACCA	CACGAAGAATTTTACCATGCC	AA Single
C01P2AA000900	GCTGCATGGATAGAGTGCAA	AGCCACATCCCTACACTTGG	AA Single
C01P2AA000901	GCTTTCTTCTGCAATGGGTC	TCCTCTGTGAAGTGGAAGGG	AA Single
C01P2AA000903	CACGAGGGAGCCCACTAATA	TAACCTCGCTTTTGCTCTCC	AA C01P2BB000811
C01P2AA000904	TGTCAAGACGTTTTGGGAAT	ATCCCGAAGGTTCTCTCGAT	AA Single
C01P2AA000907	TGCTGGTTGATGCTTTTCAG	TTGATGTGTGTGTGTGTGTGTG	AA C01P2AA000908;C01P2BB000815;C01P2BB000816;C01P2BB000815
C01P2AA000908	TGCTGGTTGATGCTTTTCAG	CAAAGGTTGCATCATACATCAAA	AA Single
C01P2AA000909	TGAGGGACGAGGAAACCATA	CTTCATGTCATTGGTTCCGTT	AA Single
C01P2AA000913	GATGATGCGCAGTGTGAGAG	ATGTGCATTTTTACACCGCA	AA Single
C01P2AA000916	AATGTTCATGGTCATGGGGT	AGGTTTTGGCAACCCTTCTT	AA C01P2BB000822
C01P2AA000919	GTTGGGAACGTAGAGCTTGG	CTTGGCAACCTCATCGAAAT	AA Single
C01P2AA000920	GAAAGGGAACTCACCGATCA	TAGGTAAACAGCCAAAGGCG	AA C01P2BB000825;C01P2BB000825
C01P2AA000921	ATGTGTTGATGGCCTGTGAA	GGTGGAAGGAACAAAGCAAA	AA Single
C01P2AA000922	TCCTTCCACCAACCCTATTG	TTGATTGGAGGAACCCAAAG	AA Single
C01P2AA000924	CATGGAAAGTTGTGGACGTG	GCGGTCAAACATGTTAGGGT	AA Single
C01P2AA000925	GTCCGAGGTCTCTTCCACAG	ACGTCAGTCGTAGGGTTTGG	AA Single
C01P2AA000926	TGGAAGTCGTCTCTCGGTCT	GCCACAGTGATCAAAGCAAC	AA Single
C01P2AA000927	GTAACTTCGCCACCATCGTT	TCTCAGACCACCAATGGACA	AA C01P2BB000831
C01P2AA000932	GCCTAGGCCAAAGCACATAA	TGTTGCCTTTTCGTTCTCCT	AA C01P2BB000837;C01P2BB000837
C01P2AA000944	GGTTGACCGAACCAAGACAT	TCACCAAAGGTAAGTATTAAAACAAAA	AA Single
C01P2AA000945	ATTTCCCATCCATTTGCATC	TGGCTAATTAAGACTAGGAGCTTCA	AA C01P2AA000946
C01P2AA000946	ATTCATGTGACCATTTCCCC	TGGCTAATTAAGACTAGGAGCTTCA	AA C01P2BB000850
C01P2AA000947	GCACATGCTTTGGATTCCTT	AGGCATCAACACATCCATCA	AA C01P2BB000851
C01P2AA000950	ACTCGAGATATTCCATGCCG	CAGGGAGGCTTACTTTGTGC	AA C01P2BB000854
C01P2AA000951	TGTTCTTCAACCTTCACCCC	AAGATGGGAGCACGAACAAC	AA C01P2BB000855;MuEstM002823;
C01P2AA000961	AGAAATTGCCTGCAGGGTC	TTGAAGCATTTCAATGCGAA	AA C01P2BB000866
C01P2AA000962	TGCCTAGAAGCATCCTTTCAAT	AATTGTTCGGTACACCAGGG	AA Single
C01P2AA000963	GTATGTACCGCCCGTACCAG	AAATATACACACACACACACACACA	AA Single
C01P2AA000966	GAAGTTTCGATCTTAGCTCGGT	TTGCTGGATGCCACAAATAA	AA Single
C01P2AA000971	ATGGCTGTTCCTTCCACAAG	AGATTGCTGGGGACATGAAG	AA Single
C01P2AA000972	TGTGTTTGACACGCCAAAAT	AGGATGAATGTCCCCACAAA	AA Single
C01P2AA000973	GGATTGGTGAGGGTGCTAAC	CCTCTCACACGATGAATTGG	AA Single
C01P2AA000977	GGCCAACTTTGCATCAATCT	AAGAGAAGTCTGGCACAAAAGAA	AA Single
C01P2AA000979	CAAGAATTCCAGCAATCTCTAGC	TGGATCCAAGAAGAGAAACCA	AA Single
C01P2AA000980	GGATTCGGTCTAAGCAACCA	TGCTACGATACGTGGAGCAC	AA Single
C01P2AA000981	GTGCTCCACGTATCGTAGCA	CGAACGCACTCAATCAAGAA	AA C01P2BB000887
C01P2AA000984	TGCTTCCTTAGTCCAAGCGT	AACTCGCCCTTGATCTTTGA	AA C01P2AA000985
C01P2AA000985	TGCTTCCTTAGTCCAAGCGT	CTGCAACGAGGACAATACCA	AA Single
C01P2AA000988	TCCTCATCCTCGTAATTCCC	AAACATGGGAGACTTGGCTG	AA Single
C01P2AA000989	TCCCTTTTCACTTTTCCACG	GATGTCCTGCTCTGATGCAA	AA Single
C01P2AA000990	TCAGCTGGATGAAAAGGTCA	AAGCCCAAAAACAGAAGCAA	AA Single
C01P2AA000991	GCTTGCTTTTCTCTACCCCC	AAGAGAGCACAGGGCTGGTA	AA C01P2BB000894;C01P2BB000894;MuEstM001566;MuGSSM001011
C01P2AA000992	TTAACGTGGCATACATTGGC	ATCAACTTCTCCACCACCCA	AA Single
C01P2AA000993	GAAAATGATCGAAGGACACAAA	CCTAACATTGATTAATCTGTTTTGATT	AA Single
C01P2AA000994	TCGAAGGACACAAATAGAGCC	TCATTTTGAACATACCTAACATTGA	AA Single
C01P2AA001005	AGAACACACGACGAGAGCCT	CGTGACATTGATGACAATGATG	AA Single
C01P2AA001006	GCTCATTCTCATGCACCAAA	ACCCCCTTCTTTCTTGCTTT	AA Single
C01P2AA001008	ATGCCGTCCAATCAGATCA	GTCGGAATCAATTCGGGATA	AA Single
C01P2AA001009	TTGAACTGGTTCATTCCAATAAT	GGAATATGCCTAATTCAGAATCAAT	AA Single
C01P2AA001010	TTCCCTTCCCTCCTACACCT	TGTTTGACGATAAACAAAAGAGTGA	AA C01P2BB000914;C01P2BB000914
C01P2AA001011	TGGCCAAAACATTGTAACTGA	CCCCAAATACCCACAAAGTG	AA Single
C01P2AA001012	ATGCATATGTGTGTGCCCAT	AGGCTGGAGAACAAACCTCA	AA Single
C01P2AA001014	TGCATTAACGTGGACTTTGC	GTGGGTACAGCTCGGTGAAT	AA C01P2BB000915;C01P2BB000915
C01P2AA001015	ATTCACCGAGCTGTACCCAC	GGCATTCAGCACAGTAGCAA	AA C01P2BB000916
C01P2AA001018	TCGCATTGTAGCATCTTTGC	CCTTAGATTGTGGCAAACCC	AA Single
C01P2AA001020	CCCCACCTTTTCTTCCTCTC	GGATTCCTCGATCACTTGGA	AA C01P2BB000923
C01P2AA001021	CCGTTTGCTTTGAAACCTGT	GTCCTCCTCTCCCTGTTTCC	AA Single
C01P2AA001022	TTTCAGGGCATTATTCTGGC	TCACTCCTACAAGTCTTCCAATC	AA Single
C01P2AA001024	AAAACACGACCCACCAAGTC	CAGGGGAAGCTTTGTATGGA	AA Single
C01P2AA001026	GCGGCTAGAGAAACGAAAGA	TGGTACATCGTACCGAGTGG	AA Single
C01P2AA001027	ACTGCTCAACGCTCAGATCC	TGACCTTCTCTCGGTACGGT	AA CUnP2AA073062
C01P2AA001028	GGTTGGATTCCCTATGGCTT	TCAATTGCGTACCTGTTTGC	AA Single
C01P2AA001029	TTCTTTACAAAGGATAATTGATGAAAA	GCTGCTGCTGTGTCAAAAGA	AA Single
C01P2AA001030	ATCGCAATTTGTTTTCATGC	ATGGCCGCTTGTATGGTTTA	AA Single
C01P2AA001031	ACAATTGCTGGAATGGAAGG	CACCACTCTACCCACCCACT	AA Single
C01P2AA001032	TAGCACCTCAACGCAGAAGA	CCAGGCTAGTTTTCCTGTGG	AA Single
C01P2AA001033	ATGGCACAACACTGCTCCTT	TCTTGGTTTTGCTGCATTGA	AA C01P2BB000935;C01P2BB000935
C01P2AA001034	TAATATATGGATGGGGCCGA	GAAGGAAGGAGGGAGGAGAA	AA C01P2BB000937
C01P2AA001035	GAATCACCATGTCCTCCGAC	TGTTAGCCCCACACATCTTCT	AA Single
C01P2AA001036	GCAATGCATCGTCAATCAAC	AACATCAAACCGAATCCCTG	AA Single
C01P2AA001037	AGTCTTTCGCATTTTTGTAACAG	GAGTCCTGCCCATGAGTGTT	AA Single
C01P2AA001038	GTGGATCGCCATCATCTTTT	GCCATGGTAATCCTGGAAGA	AA Single
C01P2AA001043	ATTTGCAGAGCCAAAGGAGA	TGTCACTTCGATTTGATGACTG	AA C01P2BB000946
C01P2AA001044	ATCCCTGTTGGAGGGGTTAC	TTGCGCTCCAAAGTTATGTG	AA Single
C01P2AA001046	TCAATTTTATGTGCCAGCCA	GGCCCTATAGAAGCCTGACC	AA C01P2BB000950
C01P2AA001048	GTGGGACCCATTATAAGCCC	CTGTCAATCCACATTGGGTG	AA C01P2BB000952
C01P2AA001050	GCATCACAATCCCTATACTTTCAA	CCCCTTGTAATTAGCTCCCTTT	AA Single
C01P2AA001051	TGCAAGTCAATTCGAAAAGG	CGATCACACGGTAGCTTCAA	AA Single
C01P2AA001052	TGAAATTAGCCGATCTCGAA	TGCAGCTCAATTTCATGCTC	AA Single
C01P2AA001053	CAGTGACAACTGATGCCGTC	TGACCCTCCATCATTCTTCC	AA Single
C01P2AA001056	AGCTGACTTTTTGGACTGTGC	TGACACTGACAATGGTGATGA	AA C01P2BB000966
C01P2AA001058	GAGGTTGCTTTCCTCAGTCG	TTCCTCATCCTCCAAAGGAA	AA Single
C01P2AA001061	CGGGGTTACTTCATCAACCT	TCTGAGCCCACACACAACTC	AA Single
C01P2AA001062	AGATGAAGGCTCGTGCAAAT	CAATCACCGGTTGAGGAATC	AA Single
C01P2AA001063	CAACCGGTGATTGACACTTG	GGTCATGTGATCTCGTGGTG	AA Single
C01P2AA001064	GAAGTTGCATCAGCGACTCA	ATACCGTCGCCTTGTACGTC	AA Single
C01P2AA001066	TGGATGCAACTTTAACCTAACAAA	TTGTGAGATTCATGTACGTTGTAGA	AA C01P2AA001068
C01P2AA001068	TGGATGCAACTTTAACCTAACAAA	AGTTGTGAGATTCATGTACGTTGT	AA Single
C01P2AA001069	CTACGGGTCGGATACTTGGA	TTTCGGATTTGTTGAATGGA	AA C01P2BB000976
C01P2AA001070	CAGCCACTCAAGACTCGGAT	TCGAAACGTTTTTGGTTTGA	AA Single
C01P2AA001076	TCAGAAACCAGACCCCACTT	TCAGGTTGTGGTATTGGTGC	AA Single
C01P2AA001077	CGGATCAAATCGACCGATAC	CTCCGAACGAGGAGAGAGTG	AA Single
C01P2AA001083	AAGACGCCATGAGAGATGCT	TTCCTTCCTTGTTCACGTCC	AA Single
C01P2AA001084	GGAATTAATGCCCACTTCATGT	ATGTTTCCTTGAGGCGAATG	AA C01P2BB000986
C01P2AA001085	GAACCTGTCCACCAAGCAAT	TGTTGCAGCTCCAATCATTT	AA C01C0BB000987
C01P2AA001086	GAAACCATCTCAAGGGAGCA	TTAGCCTCCACAGCCACTCT	AA Single
C01P2AA001087	CCTCAATTAACGAGTACACTAATCAAA	TGATAGTGATGACAGCATCTTGG	AA Single
C01P2AA001090	AGCCTTTGATTGTGACCTCC	TCCTTCCATTATTCATCCAAAAA	AA C01P2BB000993;C01P2BB000993
C01P2AA001091	ACGGTACGAACATACCGCTC	CCGGTCGTCGTAGATGAGAT	AA Single
C01P2AA001092	GAAATAGCCCCAATTGACGA	GGAGCATGCTGCTAATAGGC	AA C01P2BB000995
C01P2AA001095	ACGGTTCGGTACAGGCATAC	GCTTTTTCTTCATCGCGTTC	AA Single
C01P2AA001097	AGCGGATGTTTTTGCATTTG	AAACTCCTGAGCTCAAATTTTATTA	AA Single
C01P2AA001098	AAAATTTGAGCTCAGGAGTTTATGA	CTCTGATTGATTCATCCCCAA	AA Single
C01P2AA001100	CGGTTGTGGTCTTGTTCCTT	CAACGAGGATCACGGTCTTT	AA Single
C01P2AA001101	CACATGAACCACAATCAGCC	TTGTACTGGCCAAACAGTGG	AA MuGSSM001048
C01P2AA001103	AGACTCTGGCCCAACCCTAT	TTGGTCTGTGGTTTGCAGAG	AA C01C0BB001006;C01C0BB001006
C01P2AA001106	GCTATGGACAGCTGGAGAGG	ACTTCCGTCCAAACAAAACG	AA Single
C01P2AA001108	GTGATTGGAGAAGGTTGGGA	TTTGATCAGACATGGATATGGA	AA Single
C01P2AA001109	GCCACAAACTTAGTGCCAGTC	AGCTCGACACCCTCATCAAG	AA C01P2BB001010
C01P2AA001110	TCCTCATGCATTTGTCTTGC	AGGACACCCATGAATACCCA	AA Single
C01P2AA001111	TCAGGATTGCCATCTTCTCA	TACCCAAGAATGGAACTCGC	AA Single
C01P2AA001112	GCAAACATGTGCATAGTCCG	GGTAACTCGGAAGCCTGTTG	AA C01P2AA001114
C01P2AA001114	GCAAACATGTGCATAGTCCG	CGAGGCAGAGATAAAGAGCG	AA Single
C01P2AA001118	CCAGTTGACCCCTCAATCAC	TACGAGCCCTGCGTTAGAGT	AA C01P2BB001018
C01P2AA001120	AATGGTCCAAAATTCATGGC	TCTCAGTTTAGAGTTGAGAGGTCG	AA Single
C01P2AA001122	TTCGCCTCCGATCTCTCTTA	CTGCTTACAATGGCATGATGA	AA Single
C01P2AA001125	GCGACAAGATCTTCCACACA	CCTTTAATTGATGGTATGCTTGC	AA Single
C01P2AA001128	GACCGGCAACACGAGATATT	ACGCTCCTTTGTTTCTGAGG	AA Single
C01P2AA001139	GAGGACACTTGCCAAGCAAT	CACCAAATCCACCACTGTCA	AA Single
C01P2AA001145	CCAGTAATCCCAATCCGAGA	AGGCTCTGGTTTCATCATGG	AA C01P2BB001045;C01P2BB001045
C01P2AA001147	GGCCTATCGAACCCATAGAA	AAACTCAACACGTGACGTCCTA	AA Single
C01P2AA001148	CAGTGGTGAAAGGGGAAGAA	GAACGGTAGTGGTGGCATCT	AA Single
C01P2AA001149	ATGCCGATTTCACTTATCGG	TAGGAGCCAATTAGCAGCGT	AA C01P2BB001052;C01P2BB001052
C01P2AA001150	TGTGGAATGCCACTTCAATC	ACCAGAGTTTCGATGTTCGC	AA Single
C01P2AA001156	GGAAGAGGAGGAGAAGCGAT	GTCCCAATCGGGGTTTTATT	AA C01P2BB001059;C01P2BB001059
C01P2AA001157	CAAATTTTGCACCTTGAGCA	ACAGCACAAACGTCAAACCA	AA Single
C01P2AA001159	TGTATGTTTGATGGCCTTGG	AATGGGCCTTAAAATGGGTC	AA Single
C01P2AA001162	CCAAGCTCCACAGTGTTCCT	TAGCCAAGCAACAACAACCA	AA C01P2BB001065
C01P2AA001163	ATGTTGAGCCATACCGAACC	GAAAAGCAGCAACAAAGATGC	AA C01P2BB001066
C01P2AA001165	AGCACTTCAGATCCGCTCTC	GGGCTAAACCTGAGGAAAGG	AA C01P2BB001068
C01P2AA001172	AGATTATGCTATCAAGATTCAAACC	TAGAGCTGGAATTGGAACCG	AA Single
C01P2AA001173	CGTACTGTTGTGTTGCTCCC	ATCGAAGCCTTCATCGAAAA	AA C01P2BB001072;C01P2BB001072
C01P2AA001174	TTCGATGAAGGCTTCGATTT	TCGGCCGGTGAAAATAATAG	AA Single
C01P2AA001175	GGAAATCGCATATCAGGGAA	AGGTTACCAATGGATGCAGG	AA C01P2BB001074
C01P2AA001176	TTTGGCGCAACATTGATTTA	ATCGTGGGAGAATTTCATGG	AA Single
C01P2AA001185	GTGTGTGTGTGTGTGCGTGT	AAGGTGGCAATGATTCCAAG	AA C06P2BB030066
C01P2AA001189	TGAGGCTGTTGAGGTGAATG	TCGTAGCTGCTTGAGGACAA	AA C01P2BB001090;C01P2BB001090
C01P2AA001192	CACACCCTGCTGTGTTCAAT	CAAAGATCCATTCGGAGATCA	AA C01P2BB001093
C01P2AA001193	GGAACAGCAGCTTGTTGTGA	TTTCCGGTCCACATACACCT	AA Single
C01P2AA001195	ATCCGAAACCCACATCACTC	CTCCTGCAACAGGAAAGGAG	AA Single
C01P2AA001200	AAGGAGTACGTGGCGTGAAC	ATGGCTTCGTTGACCACTTC	AA Single
C01P2AA001201	CGTTGATGGTTCAAGTTAGGC	CATATCCTTCCACCGTGACA	AA Single
C01P2AA001202	TGCATTCGTGTGTCATTCTCT	TCAACCCTTTCAAGCGTCAT	AA Single
C01P2AA001203	CAGTTCCCCCAGTAGAAGGC	TTTTTGGTTGATCGCGTACC	AA C01P2BB001100
C01P2AA001208	ATAGCTCATAGATTGGCGGC	TCATCATGAATCGAACCTTTG	AA Single
C01P2AA001212	TTGTGGAGTTGGAATGGTGA	CCATTATCTCCCCAGAAGCA	AA Single
C01P2AA001213	GAGTTGCCCTCAAAACCAAA	GGCTCGAGTTACACACGTCA	AA Single
C01P2AA001214	GGATGTTTGATGAATAGAGAAAGG	TCATTAGACACACACCTTATGGTTC	AA Single
C01P2AA001216	TTGAAACAACATCATAACAGCCTT	TCAGTCCCATTATAATCCATGC	AA C01P2BB001108
C01P2AA001219	TTTTTATTTGATTCCCTTTAACCTT	TGTTTTATCCTTATTTGGATCTTTTT	AA C01P2AA001224
C01P2AA001224	TTTTATTTGATTCCCTTTAACCTTAT	TGTTTTATCCTTATTTGGATCTTTTT	AA Single
C01P2AA001225	CACTCGATCCGATCTCGATT	CAAAAACGGGGACTCAAAGA	AA C01P2BB001117
C01P2AA001226	CTTGTGGTTGAGGCATGCTA	ACGACGGAACCAGAAATCAC	AA Single
C01P2AA001227	CCAAAATATAGGGCAAAGATGA	TTTCCAATGCGTGTCCCTAT	AA Single
C01P2AA001229	CAGATGAACGAATGACGGTG	TAAAAACCTTGATCCGGTGC	AA Single
C01P2AA001231	GCTGAGGGAAAGGGAACAGT	TCGAGGTTTGGAATGTAGCC	AA Single
C01P2AA001232	AAGGCAAAGCACCAAGACAT	GCCAAACATTAGTGTGGCCT	AA C01P2BB001124;C01P2BB001124
C01P2AA001235	CAGGTCGGTTGTCGGAGTAT	CCCTCGAACAAGAAAATCCA	AA Single
C01P2AA001237	GGGTACGACCTTGTGCAGAT	CCCTGATATCTTCCTGCCAA	AA C01P2BB001128
C01P2AA001242	TTATTCTTTAATGCGGGGGA	CTTCTCTGCAACAAGGGCAT	AA Single
C01P2AA001243	CGGATCCTCTGACCATGATT	AGCAGTCAATCCCGTCAAAT	AA C01P2BB001133
C01P2AA001245	CTTGCATCCTTTTTCCTTGG	TGGAGACTGAAAAAGAAAGGAGA	AA C01P2BB001137
C01P2AA001246	GAAATGGCAGTCCATTCGAT	GCAAAAGCGCTTATTATTCACA	AA C01P2BB001138
C01P2AA001249	TGGAATCTCCGACCGATAAG	TTCTCTTTGGCGCCAGTAAT	AA Single
C01P2AA001251	AGCACAACTGCAACATCCTG	TGCCCTTTGATGAACAGTTG	AA Single
C01P2AA001253	TCTGCTGGTCCAACTAACCA	TTTTTATGCTTGCCCAATAGC	AA Single
C01P2AA001254	CGAAGCAAGTCTTCTGTTGC	CAGATGGCAGCCTGACAATA	AA Single
C01P2AA001255	CAAGTGGCATTGGAGATGTG	TTTTGGATGGATGTTAACAGGA	AA C01P2BB001148
C01P2AA001256	ATGGGTTGGGATGTCTTACG	GAGTCGATCTAGCATTTGAGCA	AA C01P2BB001149
C01P2AA001257	TTTCCTGCAATGATTCACCA	TCTTCTGGTGCAGTAGCCCT	AA C01P2BB001151;C01P2BB001151
C01P2AA001260	ACATTTGGGATGGAAGCAAG	TGCTAAATTCAAATTGAGAATGAT	AA C01P2BB001154
C01P2AA001261	TCTCAATTTGAATTTAGCATATCCC	CGACTGGTAAGAACGTGGGT	AA C01P2BB001155;C01P2BB001155
C01P2AA001262	ACCCACGTTCTTACCAGTCG	GCAACCAACCAAGACAACCT	AA Single
C01P2AA001263	TGAAGGCCATGCAACTAACA	CTCGGCTCATAGGGCTACAG	AA C01P2AA001264;C01P2BB001157
C01P2AA001264	CGACGGTCTTGTCTCCTCTC	CTCGGCTCATAGGGCTACAG	AA Single
C01P2AA001265	CTGTAGCCCTATGAGCCGAG	CGGCGTTTCATGTTTTCTTT	AA C01P2BB001158;C01P2BB001158
C01P2AA001266	AATTGAGGCGTGAGGATACG	TCTACTAAGCTGAGGCCGGA	AA C01P2BB001159
C01P2AA001267	GCTGCAGAGCATGTTAATCATAA	CCTTCTGATCCTCAGCACATC	AA Single
C01P2AA001269	CAGGGCAAAATGGAAAGAGA	TGGTTGTGCTTAGTTGGAACA	AA Single
C01P2AA001270	CCAAGTCCACATAAATGCAGC	ACCGTCAAGCCACTCTCAAT	AA Single
C01P2AA001271	TGATTTTGAAATGCATGTAAAGTAAAG	TCATATAAGCAAACCACGGC	AA Single
C01P2AA001273	AGCATTTTCCACGGAATGTC	TCCCCTCTTCTGATCAATGC	AA Single
C01P2AA001274	GCTCGACTCATCCTCTACGC	AATAATGGAGCGACAGGCAC	AA Single
C01P2AA001275	TGAGCATGAACCAGAATCCA	CCTCAAAGGAAGACTGCTGG	AA Single
C01P2AA001276	CCAGCAGTCTTCCTTTGAGG	TGTGAAAAGGAATACATTTTGATTG	AA Single
C01P2AA001277	ATGGGGCAACATTGATCTTT	AATTCACCCCCTTTTAGTATCATT	AA Single
C01P2AA001279	CAACAAAAACCAAATCAGCG	TCTCTTTCTCCACCACCAGG	AA Single
C01P2AA001281	CCGTAGGGTTTGCTCAATGT	AATTTATACATCCCTGAAGAATTCAA	AA Single
C01P2AA001284	CGGCATAGAAGCAAAGAAGG	GACAAGCTGTCCTCTGTCCC	AA C01P2BB001177
C01P2AA001287	GCCATCAAAACAAAGGGAAA	TGACGCACACATTTCAGGTT	AA Single
C01P2AA001288	CGGTGTTCAAACATCGAAAA	CATAGGCCAATGATGGTTCC	AA Single
C01P2AA001289	CACACCTGAGATGGGATCAA	GTGCAGCATCCCTCTCTCTT	AA C01P2BB001180;C01P2BB001180
C01P2AA001290	AAGAGAGAGGGATGCTGCAC	ATACCCGAACGTCTCCTCCT	AA C01P2BB001181
C01P2AA001294	ATCATTTGGTGGGAGAGGTG	CCCCCTTCTTGCTCTCTCTT	AA C01P2BB001184
C01P2AA001296	TGCATGGTGATTAAAGCACTAGA	TTCTGCTCCCTTTACATTTCA	AA Single
C01P2AA001297	TGTTATTCAAACTGGATGCCAC	TCAACTGAAGTTGTTCAGCCA	AA C01P2BB001187
C01P2AA001298	GCATGCACACACACACACA	CCTGCTATTGCTGATCGATTT	AA Single
C01P2AA001301	CCATGTCACCATTGAACGAC	TTCCTCCGATACATTCCTGC	AA Single
C01P2AA001306	TACACTATTCCCCCACGCTC	CGAGCCCATTTCTCTGTGTT	AA Single
C01P2AA001320	CGTGGAACTCGGTGGTACTT	TCTTCCACACTTCCACATCG	AA C01P2BB001214
C01P2AA001321	GTGAAGACGTGAGACTGCGA	CTGTCAACACACTGCCAACC	AA C01P2BB001215
C01P2AA001322	CATGTCGAGTTCGAATCCCT	AACTTTACCGCAATGATGCC	AA Single
C01P2AA001324	TGTGCAGACCAGCTTGGTAG	TCCATACTGCTCATCGCTTG	AA C01P2BB001217;C01P2BB001217
C01P2AA001327	AGGATCATCCACTCTCGGTG	TACCGGACATGGTGCTGTTA	AA C10P2AA058918;C09P2BB050345;
C01P2AA001328	TGAGGGAATGAAATTGAGTGAA	AAATCTCCATTTCTAGCATGGTT	AA Single
C01P2AA001329	AAAAAGATGAAGGATTATATGCTCTTA	TTGCGATATATTATGGCTTGGA	AA Single
C01P2AA001330	CAAAATCAAATCGCATCTTCA	ATGAAGTAGCGCAGCAGGAT	AA C01P2BB001225;C01P2BB001225
C01P2AA001331	GGGTCATCACTTGCAAAGGT	ACGTCCTCTATCACCAACGG	AA Single
C01P2AA001335	TCGTTCCGCTCTACTCTGGT	CTCGACTGTGGCTTCACAAA	AA C01P2BB001229;MuEstM002060;MuEstM002060
C01P2AA001336	CTGCAAGCATACCTCAATCG	CTCGGATGAAAGGATGTGGT	AA Single
C01P2AA001337	TGCATCATACAAGTGTCCAAA	GGGACGCTAAAGGCATACAA	AA C01P2BB001231
C01P2AA001338	CCAAAATGCAAAAAGAACCC	TGGTAATTCCTAGGGCCATC	AA C01P2BB001232
C01P2AA001341	TTTGACTTTGGGGTCTCTGG	TGGGGTCCAAACGTATCATT	AA Single
C01P2AA001342	CACTACATGTCCTTCGGCCT	ATGGGGTCCAAACACATCAT	AA Single
C01P2AA001343	GGGAAATGCAGCTCAATTAAA	AAGCATCGATTTGTCCTTGG	AA Single
C01P2AA001347	TGCAACCGTAAGGAAAAAGG	TTTTGGGCATAGGTGAAACC	AA C01P2BB001241
C01P2AA001351	CTCCCTCACCCCCTCTTTAG	CCAAGAAGAAGCCATCGAAC	AA MuEstM007240
C01P2AA001352	GTTCGATGGCTTCTTCTTGG	AGGTTGAGGAGGTAGGGCAT	AA Single
C01P2AA001355	ACACAAAAGGGTGATGAGGC	AATGTCACGCCAGTCATCAA	AA Single
C01P2AA001358	ACGTAACTTTGCAGGGGATG	TTTGAAGGAAAAGGTGACCG	AA Single
C01P2AA001361	AAGCAGAAGTTTGAGCTGCG	ACGTGCTTGGGATGGATTAG	AA C01P2BB001257
C01P2AA001362	ACCATTTGATTGCGTCCTTC	GGCGATTACTCTGCCCACTA	AA C01P2BB001258
C01P2AA001363	AACCGGATCTGTCATTCGAG	ATTATTGGCACAAAGCCCAG	AA Single
C01P2AA001364	TCAAGTCCAAGTCGTCACATTT	AGGTTCGATTTGGTTTGATTT	AA Single
C01P2AA001365	TTCATGCAAGATCTGATCGC	CGCCATGAGAAGAAAACACC	AA C01P2BB001262;C01P2BB001262
C01P2AA001366	GAGCTACAGGAACGGAGGC	CAGATCAATGCGCAGAATGT	AA C01P2BB001264
C01P2AA001367	GGTTCACCCTGTACATTGCC	CCTGGACCCAGTTTCCAGTA	AA C01P2BB001265
C01P2AA001370	TCTGCCCAACACAAACGTAG	ACCACACGGTGCTCTAAACC	AA C01P2BB001268
C01P2AA001371	CAACGCTTGTCGTCTGCTAC	AGGAGAGCAGGCCATGACTA	AA C01P2BB001269;C01P2BB001269
C01P2AA001372	AGAAACCTCGCTTGCTGTGT	ATGGAAGAAAGGTTTTGGGC	AA C01P2BB001270
C01P2AA001374	TTGCAATCATTGAATCAGACG	CCAATTTATTCTATGGACGAATCC	AA Single
C01P2AA001375	TTCGAGCATTCGAAGAGGTT	TCGAGTGAAGGTGGATCTGA	AA Single
C01P2AA001376	GTGAGATCCCGTGACTTGGT	CTTCGTTCTTCATCGCCATT	AA Single
C01P2AA001377	TTGTTTCAACTGCTTACGGC	GCCCATCATCCAACATTAGG	AA Single
C01P2AA001379	GAGCGGGCAATTTATAGCAA	GGGAAATCTCCGTGTAGAAAA	AA Single
C01P2AA001381	CCTAACTGTATTTTCTACCGAGACA	TTTTGAGGGGTGATGAGTCG	AA Single
C01P2AA001382	TTTCGTTGTGGTGATCAAAAT	CCCCTCTTTGTTTTGACTTGA	AA Single
C01P2AA001383	GAAACTGTCTGAAACTATGTGCAGT	CGAGCAACACGAAAACAAAA	AA Single
C01P2AA001384	TGCTGTGCTTTCAAAAGGTG	CAAGCGCATGTAAATGCAAG	AA Single
C01P2AA001385	TCCATTTTGTTTGCTCACTCA	TTTCCAGTTCCTCCTGCATC	AA C01P2BB001283
C01P2AA001386	TTTGGGCCTTTAACTTGATGA	AAGCAGACAAGGAAAGAATTTGA	AA Single
C01P2AA001387	CAGAACTGTTTTCTTCGGAACC	AAGCTACCACAGCCAACGAT	AA C01P2AA001388
C01P2AA001388	TGTTTTCTTCGGAACCTTTTG	AAGCTACCACAGCCAACGAT	AA Single
C01P2AA001390	AAGAACAAACTGCGGAAGGA	AAATTGATTCTCAAAGGCCTCA	AA C01P2BB001287
C01P2AA001392	TTCGACTCCGAGTAGCCTGT	TGCTCTTCTGTTGTGGCAGT	AA C01P2BB001289
C01P2AA001394	CGTCACGGCGAAAACAGTAT	TGATGTCGCCTCTCTTCTCC	AA Single
C01P2AA001396	GGAAAAGATGGTTTTGGCCT	AAACCATGGCTTTTCTCCCT	AA Single
C01P2AA001402	TTTCTTGACAGGGAACCACG	TGGCACTCCATTGCTTTATG	AA MuEstM006533
C01P2AA001404	GAAATCGTCAACGAGCCTTC	ATCCCTTGCATTCACCAGTC	AA Single
C01P2AA001406	GTCCGGGAGGGAAGTAAAAG	TTAGGAGGAGAGCAGGTGGA	AA Single
C01P2AA001416	TGGAGCGAGAAAGCTTGAAT	GGTAATTTGCTGCTGCTGCT	AA C01P3AA001418;C01P2BB001308;
C01P2AA001419	AAAGCCACCAACCTAATTGC	CATTACCAGAACTCGAATGGC	AA Single
C01P2AA001420	CATGGCTCACCATAACCTCA	CCCGATCATTGAATCCTCAT	AA Single
C01P2AA001422	AAACCAATCACTGCTGTCCC	CCAACTGGCAAACGTTCTTT	AA Single
C01P2AA001424	CGGCTGAGAGAGATCAGAGG	TCGCTTCATCGCCTTTTAGT	AA Single
C01P2AA001425	ACACCGTGACGCTGAGATAA	AGCTTGGCCACATTTCTTGT	AA C01P2BB001315
C01P2AA001426	TCACTAGGCAGGGCTTCATT	CTGCAGCACCCTTCTTTTTC	AA C01P2BB001316
C01P2AA001427	CAATGGAATGCAGCAGAAGA	GCTGCAGTCACACACCTTGT	AA C01P2BB001317
C01P2AA001429	AAACTAACAAAATTTTTACCAGCTAAG	GCCATTCTGAAATCTTGGGA	AA C01P2BB001319;C01P2BB001319
C01P2AA001430	TTGTATGTCCCATAAAAGAGGTTG	GACAAATGACTCGATTAGGCG	AA Single
C01P2AA001437	TCCACCTTCCCTTCTCCTTT	GGAGCGTCTTCCTGAAACAA	AA C01P2BB001328
C01P2AA001438	TAATGTCCGAGGCATCATCA	CGATACGAGTCTACCGAGCA	AA Single
C01P2AA001442	TATCCGCCACGTTTTAGTCC	TTTGTTGCGTACAGTCCTCG	AA Single
C01P2AA001443	ATGGAGTCACGTGCAAAGC	CCTCCAACCTCCACCATCTA	AA Single
C01P2AA001444	CCACCACTACCACCTTCCAC	TTGAAGGAACACAATTTTGCAT	AA C01P2BB001335
C01P2AA001445	GATGAAAAGAAGGCAAAGTGC	TGTTGGAATCAGTCTTCTGCC	AA C01P2BB001336
C01P2AA001446	GGCAGAAGACTGATTCCAACA	CAATTCAGTGGGTTGGGAGT	AA C01P2BB001337
C01P2AA001447	CAAGAGCTGAACTGTGCCCT	ACCAAGGGCACTCACTATGG	AA Single
C01P2AA001449	TCGTGTGGTTTCATCAGCAT	ATTTTCCTTTTGCTCGGTCA	AA Single
C01P2AA001450	TGGAAGAAACGAAGTGAGGG	AAAAACTTGCCACTGCTGCT	AA C01P2AA001451;C01P2BB001340;C01P2BB001341;C01P2BB001340
C01P2AA001451	CTCTCCACTTTCCTCATGCC	AAAAACTTGCCACTGCTGCT	AA C01P2BB001341
C01P2AA001457	TGGGTTGGTTCTTCTCCTTG	ATCCAACCAAGGAAGTGCTG	AA C01P2BB001350;C01P2BB001350
C01P2AA001458	CCAAAGAGTTCCGGGTAGGT	ATTGGCCCATAAACATTGGA	AA Single
C01P2AA001460	GCATGGACTAACCATTTGAGC	TCTTTATGAGCAGGTGGCCT	AA C01P2BB001352
C01P2AA001461	TTTCGATCGGTTCAGCAAAT	GAGAGATGGTAGGGAAAAGGG	AA Single
C01P2AA001462	CTACTCTCTCTCTCCTCCCCC	TGCCTAAAGAAAGGATCGGA	AA C01P3AA001463
C01P2AA001464	TGGACCCCCAAGTACAAAAA	TGAAGCCAAAAGAAAAGAAGGA	AA C01P2BB001357
C01P2AA001465	GGACCTCGGATTTTCTCCTT	TACCTTGCATTGCTGACCTG	AA C01P2BB001360
C01P2AA001466	AGCCTTGATGCTGTAAGTCCA	TCAAGCTCCTCCGTTTCCTA	AA Single
C01P2AA001469	TGTTTGAGCAATTTGGCAAG	GAAGGTGCTTGGAGTGGGTA	AA C01P2BB001364
C01P2AA001472	ATCGACCTTTGGTCGTCAAG	TTTTTGGCCTCCAATCTGTC	AA Single
C01P2AA001474	TGACGGAAGATACGGAATGA	CACGTCGGATGATTAGGAAGA	AA Single
C01P2AA001476	GATTTGCCAACCGAGAAGAG	GAGGGCCAAGTTTGTAGCAC	AA C01C0BB001369
C01P2AA001478	GGTGTGAGAACATGAGGGAA	TCTCTCTCTCTCTCTCTCTCTCTCTCT	AA Single
C01P2AA001479	AGAGAGAGAGAGTGCACCACG	TGATTCGTCCCTTCTTGCTC	AA Single
C01P2AA001483	GGCCTCTTAACTGGCCTTCT	TTTGCACTTTGCCTCTTCCT	AA Single
C01P2AA001486	CATACCTGGGATGGAAGGAA	AACGAAGAGAACGCGAGAAG	AA Single
C01P2AA001487	CCATTTGTTGGATACCCTGG	CTGCAGCATGCATCAAAAGT	AA Single
C01P2AA001488	ATCTCATCCTTGTGCCCTTG	GTACAGCCAAAGCCCACATT	AA Single
C01P2AA001491	TGGAACTCAAGTTTTAATTGGGA	ACCCATTCCTAACACCCCTC	AA Single
C01P2AA001498	TGCGCATCCATACTGAAAGA	TTGGATGATTCCCTTTGTGG	AA Single
C01P2AA001499	GTCTAATTTGCCTCGTCCCA	ATAATTGGCAACTTGGCAGC	AA Single
C01P2AA001500	TCAGAAGGCTGTGGAGGAGT	GGGAGACCAACGATCAAGAA	AA C01P2BB001391
C01P2AA001502	AAAGCCTGGTCACAATCCAC	TCCCCACGTCTCAAGATTTC	AA Single
C01P2AA001503	TGTTGAAAGCGGAGTGAGTG	AACTTCCCCTGGTTTTGCTT	AA Single
C01P2AA001505	GTTCCCTGTGGGTGTTCATC	ATCTGCAGTTGGACCAGACC	AA Single
C01P2AA001507	CAAAGAGGGGGTGGAAGTAA	GTCCAGCAGACAAAGAAGCC	AA Single
C01P2AA001510	TCCTCCATCCACACTGGAAT	GCTAAAAGTTGAGTTCGCCG	AA Single
C01P2AA001512	TGTATCGACTGGACGTGGAA	TCTCAAAGTCGCTGAGAGCA	AA C01P2BB001402
C01P2AA001515	CACTGTCATTAATGGTGTTTTGG	ACCTTTTGCTCTCCGAGTCA	AA Single
C01P2AA001518	CTGAGCCGATCATGTTGAGA	CATGGGGTGAGGATAATTGG	AA C01P2BB001411
C01P2AA001522	ACAGCTGGACCAAAATACCG	GTCAAAGCGAAGGAACGAAG	AA Single
C01P2AA001524	GGTTGAGGTTTCGATTGAGC	TGATGGATGATGGTGGTTTG	AA Single
C01P2AA001525	TGGATCTTTGGGTTTTGGAC	TGAATGGGTGGTCACTGTTT	AA C01P2BB001418
C01P2AA001526	CAAAGTGCAGAAAACAGGCA	CCTTTTGTTTCATCGCCATT	AA Single
C01P2AA001527	CCGATGTAGCATTCAGCCTT	AGGCTCCTGCAAATACCAGA	AA Single
C01P2AA001528	CATTGGCACACACCTAATGC	TGTACATTCAGGCCACGGTA	AA C01P2BB001422
C01P2AA001529	GCCTAAGCCTCGGGTAAAAC	GCCAAATTGGAGAGGATCAA	AA C01P2BB001423;MuEstM002782
C01P2AA001530	TCTTTTGTGGCATGTCTTCG	TCGGACAGATCAAAACGTCA	AA Single
C01P2AA001531	GTATGCATGCCTCTTTCGCT	CAGAGCCAAGAACCTCCAAG	AA Single
C01P2AA001535	TTCATCCCCCTTTTTCTGTG	AAAACCGATATTATCCCCATGA	AA Single
C01P2AA001536	ACATAGGTTCGGCATCCCTT	AACTATAAAACCGATATTATCCCCA	AA Single
C01P2AA001537	TTTGGGACTACATCAGCAACC	AGCCATAGGGATTCTTTTGC	AA Single
C01P2AA001539	AGCAGGAGAGCTGCGATTAG	AAACAGAAGTCATTTGGCCG	AA Single
C01P2AA001540	GAAGATACCCCCGTCAACAA	CCTTGACCTTGGGTTGTGTT	AA Single
C01P2AA001541	CATCGAGCTTTTATCGCACA	AGTCCAAGGTATCATCGCCA	AA Single
C01P2AA001542	CATCGAGCTTTTATCGCACA	AGAGCTTTGAGATCGGGACA	AA C01P2AA001541
C01P2AA001544	TGAATCGACTTGGATGGTGA	CCCTGCAATGCTTCTTCTTC	AA C01P3AA001546;C01P2BB001436;C01P3BB001437;MuEstM000457;
C01P2AA001548	CAAACCTCGCTAACAAATCTGA	AGGAACGATCAAAGCAATGG	AA Single
C01P2AA001549	CCTCTGTCCAAAAGAACCTGC	TAGCAGACAACCCAACACCA	AA Single
C01P2AA001554	GAAGTGGGGAATTCCTGCTA	TCAGAATGGTTGTGGTGGAA	AA Single
C01P2AA001555	TTCCACCACAACCATTCTGA	CGGAGGAGGAAGAAAGGAGT	AA C01P2BB001445
C01P2AA001556	GATGATCATGTTCACGTCCG	GTTCGTCCCAAGCTTCATGT	AA Single
C01P2AA001557	GGATGATTTATTGCATCAGCA	CAAAAGTGCAGAATAAATTTGGG	AA Single
C01P2AA001560	GAAGAGCTGATGGTTGCACA	TGAAGGGTAGTCAACCTGGC	AA Single
C01P2AA001562	GTTCAGCGGCATTGATCTTT	GGCGAGACTTCTGATTCTGC	AA C01P2BB001451
C01P2AA001564	CCCCATGGCATGTAGAGACT	ATCGAGGACCATTTCACCAA	AA C01P2BB001454;C01P2BB001454
C01P2AA001566	TCATTGAGCTTGGATCACCA	CATGCCAGAGGAAGTATTGAAA	AA Single
C01P2AA001567	AAAAGGTCATTCAAGCCACG	TGTAGGCGACACTATGGACG	AA Single
C01P2AA001570	CTGGCTTGGCTTCATCTCTC	CATTTCCATCCCATTCATCC	AA C01P2BB001458
C01P2AA001571	CTCTCACGCAATCACATCGT	ATTTGACGTGCTATGGGAGG	AA Single
C01P2AA001572	TGAGGAGGAGGAAGAGCTGA	TTTCAACGAGAGTGTGACGAA	AA C01P2AA001573
C01P2AA001573	TGAGGAGGAGGAAGAGCTGA	GGTTAGTGTCTTGGGAGGAGG	AA Single
C01P2AA001574	CGAGGGAGAAACGATAAGGA	AGGCATACCCAAACGAACAA	AA Single
C01P2AA001578	CGGATTTCTCACAATGACCA	GAGGAGGAGTCCGAGTCAAA	AA Single
C01P2AA001581	GCCAAGCATTTCTTTCTTGC	CAAAGAGTTACTTTCAAGTCGTCG	AA Single
C01P2AA001584	GTCACTGTTGTCGGCTTTCC	AAGCCCTTCTTTCTTGGGAG	AA Single
C01P2AA001585	TATACCTTGGCTTGTGGCCT	CAGCAAGCCACACTTCATTT	AA Single
C01P2AA001586	CACAAACCTAGCAAGCAGCA	GAGAGGTGGTGTGTGTGTGTG	AA Single
C01P2AA001589	GCTGCAGTTGTTTCTCCTCC	CACCAGACGACCCTCAATCT	AA C01P2BB001470
C01P2AA001590	CACCCTCTTGTTGGTGGAGT	AAACTATCCTGCTCGGCCTT	AA Single
C01P2AA001592	GCTTGTCGACGTGGTTCTTT	ATATCGGACGAAAACGCATC	AA C01P2BB001474;C01P2BB001474
C01P2AA001596	ATTGTCCGACGTCTCTGGTT	CGCGATCCGTGTCTATAGGT	AA Single
C01P2AA001597	GCCACCCAACAAGTCCTAAT	ATATCTTACCCAATCTCATTGTCAT	AA C01P2AA001599
C01P2AA001599	GCCACCCAACAAGTCCTAAT	TCAATGTTTATATCTTACCCAATCTCA	AA C01P2BB001480
C01P2AA001604	GGCAATACATCGGAAAGGAA	CGGACTTAGGGTTTGGGATT	AA C01P2BB001485
C01P2AA001606	CACGTATGACATGACACGCA	TGTGTTTCAAGGTGAATCGG	AA Single
C01P2AA001609	CAGAAGGCGAAGGAGATCAG	GCGCCAAAGATAAGAAGAGC	AA C01P2BB001490;C01P2BB001490
C01P2AA001611	ACAGTCCCTGGCTGCTTTAG	GGTGTCTGCACTTTATGCCA	AA C01P2BB001492
C01P2AA001612	CTTGCTCAAGTCTGATGATGCT	CAATATCATCCGTCACCACC	AA Single
C01P2AA001613	CTCCTCGCTTTTCATCGTCT	AAGATGTGGGTGGAGAGTGG	AA Single
C01P2AA001614	AACAAGGAGTTCACCCATGC	GGCCAGCAATACACACACAG	AA Single
C01P2AA001615	GATCAGCAGGACCACTGGAT	CTCTTGAGCTCCACCCTCAC	AA C01P2BB001497;MuEstM002996
C01P2AA001617	TGAATTGGAATCAAAACCGAG	GAATCCTTTTGGGGTCGATT	AA Single
C01P2AA001618	GTTCGTTACCTCGCCATGAT	TGTCTTTGCTTGCTGTGCTC	AA C01P2BB001500
C01P2AA001619	ATAATGGGTGGTGTTTTCGC	GTGTTTGTGAAGGTGGGCTT	AA Single
C01P2AA001620	ACTTCTCGGAACACGGAAGA	TACGACAAGTGCAGTGGGAG	AA Single
C01P2AA001623	TTGTCGATATGAAGCTTGCG	CACCACCCACTCCTCCTTTA	AA Single
C01P2AA001627	TGATCCATGTGAGGCAACTC	CCAAAACTCTCATCTGAATGACC	AA Single
C01P2AA001629	TCTCATCCGCATGATCGTAA	TTTTCTCACGGAAATGTGAGATATAC	AA Single
C01P2AA001630	TCTCACATTTCCGTGAGAAAAA	TGAGTTTGAGTTGGAAGGGG	AA Single
C01P2AA001631	AGGTTCCAGTGGTAAGCCCT	TTTCAAGTTTCTGCCTTGCAT	AA C01P2BB001515
C01P2AA001632	TTATCGTTCGTGGTGATGGA	TGCACATAGCTGCCAACACT	AA C01P2BB001516
C01P2AA001633	CATTGAAAGATATGTCCATTCTGC	AAGGCTGTTCTTTCTTGGGA	AA Single
C01P2AA001634	ATGTGGTCAACGTGAACCCT	TCGATCAATTCGTGTCTTCG	AA Single
C01P2AA001636	TCGGTCATACGATAAAGTGTTGA	ATTGCCCCCTGTTTTCCTAA	AA C01P2BB001519
C01P2AA001640	ACCGCAGGATTGATATGCTC	CACTCCTTGGAGAAGAACGG	AA Single
C01P2AA001641	GTTGTCTCATCCAACGGCTC	AAAATCACCTACCAATCAATGC	AA Single
C01P2AA001642	TGGTCGAATAGTTTGCATCTTT	TTGTCCGTTTTCCCTCTTTG	AA C01P2BB001522
C01P2AA001644	TTTCGCAGGCAGTTTTAACC	GAGTGACGAGATGGAAGGGA	AA Single
C01P2AA001645	ACCGTCGCAGAGAGAGAGAG	GATTCTAGGGTTAGGGTTGCG	AA Single
C01P2AA001648	CCCACATCAGAAATGGGCTA	GGTTAGCAGATAGGTGCACATCTTA	AA Single
C01P2AA001653	GGAAGCACTACCCACACCAT	GCCCACTCACAGATAGGGAA	AA Single
C01P2AA001654	AACCATCCCAAACTTTGCAC	CAAACCATTTGCTTGGCTTT	AA Single
C01P2AA001656	CTGCATCTGCAACTTGGTTT	GCGCCTACTTCTCACGTCAT	AA Single
C01P2AA001657	CATCCAACTGGTTTGGTTCC	TGTTGGTGTGAGCTTTCTCG	AA Single
C01P2AA001658	TGGGTATCATGTGAGGGGTT	TTTCAGGGATCTCTTTCCCC	AA C01P2BB001535;C01P2BB001535
C01P2AA001659	TCACAAAAGCGAGAACATGC	AATGCCCATGCCCATATAGA	AA C01P2BB001536
C01P2AA001661	AAGCATCGCATATCTTGCCT	TGGCTCAGTCCTTCTATGGG	AA C01P2BB001538
C01P2AA001663	CATGTTTCATTTGTGTGGCA	TTTTGCGATCAAGAACCCTT	AA Single
C01P2AA001665	GGCAATGGCATTTGTCCTAT	GCAAGGCTGTGGGTATCAAT	AA C01P2BB001541
C01P2AA001667	TTCGAGTTCCAAGCTGAGGT	GGACGTCCTTATCGGTGAGA	AA C01P2BB001542;C01P2BB001542
C01P2AA001668	GAAGGAGAGGGTGCATTCTG	TTCGTCCTTCCCAAGTTGTC	AA C01P2BB001543
C01P2AA001669	TCCGGTTATTTTGATGTCCC	ATAAGATTGACGGACAGGCG	AA C04P2BB018119
C01P2AA001670	CCCTCTACGCCTCTCTCCTT	CTCGTTCGAGATTGGCTTTC	AA Single
C01P2AA001671	CCGACAAGAAAGCCAATCTC	GATTACATGGCGCAGTTGTG	AA Single
C01P2AA001673	TTTGGTCGACATGCATCATT	GGCACTGGTAGCAAGAAAGC	AA Single
C01P2AA001674	CTACGACCTCGCCAACTCTC	GGTCGAACCTTTGACAAGGA	AA Single
C01P2AA001676	CTCCTCTTCAGCTTGGTTGG	GATAACGAGTGAAAGGCCGA	AA Single
C01P2AA001677	GAGCGATGAGAAAGGGAAAA	ATTTGCAACCGGTAACTTCG	AA Single
C01P2AA001678	CCTGATCTCCTGCTCCTCTG	CCTTGCCTGCTGTCACTGTA	AA Single
C01P2AA001679	TTTATATACCCGCCCACAGC	TAATAGATGGAAACGCCGGT	AA Single
C01P2AA001684	TTTCCCTCAAGTTGTGGTTG	GGCAGCTTGCTTGTCAAATA	AA Single
C01P2AA001685	AAAGAAATTTGGCTTGGGCT	CCCTCCAAAATGATGGTTGT	AA Single
C01P2AA001686	CATAGACATCACAAACCATATCACT	GTAACATTATGATGTCCACTGTTCTT	AA Single
C01P2AA001688	TCGATTTGGATCCCATGAGT	CTGATGCTTCAGAGCCCTTC	AA Single
C01P2AA001690	TTCGCAGTAGGAGGTCCTGT	CCCACAAGGGTGCTTACAGT	AA Single
C01P2AA001691	TGCTTTAGGTCCAGATTGGG	GTGCCCACTGGTTTGCTACT	AA Single
C01P2AA001692	TGTTGGTAGCAGTTGTTAAACCC	GGATTGGTTTCTCTCCTCATGT	AA Single
C01P2AA001695	TCGCGATGTCACACCTTAAA	TCTTTCTCCATTTGACTCCTCA	AA Single
C01P2AA001698	TGCCTATCATTGAAGCTTATCA	AGGGGAATTCATGTACGACG	AA C01P2BB001571
C01P2AA001699	CGTCGTACATGAATTCCCCT	CCTTAATGGCTGTGACCGAT	AA C01P2BB001572
C01P2AA001701	AGAGATCGTCGCAGTTTGCT	ACCAAGTCCGGTCCAACATA	AA C01P2BB001574;C01P2BB001574
C01P2AA001702	ATGAGAAATTGCAGCACCCT	TGCCTTTCTAGTCAGCATAGGA	AA Single
C01P2AA001703	TTTTGCATTTGATTGGCTGT	AAGGCTAAGGCGTACGATCA	AA Single
C01P2AA001705	TTTTGGTGTGTGCAATTTTGA	CGTTGACTTGGAGCAACAGA	AA Single
C01P2AA001706	AGCTTCAAGTAGGCGGAACA	TGTTCTTGCAGTGCTGTGTG	AA C01P2BB001580;C01P2BB001580
C01P2AA001707	TCTTCCCCTTTCTCTCTGGG	CCTTTTGCAGGTTGGCTTTA	AA C01P2BB001581
C01P2AA001708	GCAATTAATGAGAGCGGAGG	AGCCGGATTTTAGCAGTCAA	AA C01P2BB001584
C01P2AA001711	TATAGGACGGCAGGAGAGGA	GGTAATGACATTTGCATTGTGG	AA Single
C01P2AA001712	AATCAGATTCCATCGCCATT	AGGATGCACAAAAGATCCCA	AA C01C0AA001713
C01P2AA001714	TGCAAGTTGGATTCGATCAG	CCAAGTGCCATTGACTGCTA	AA Single
C01P2AA001716	GCCAACCACATAGCATCAAA	GATGTGTATCTCAAGCCACACTG	AA C01P2BB001591;C01P2BB001591
C01P2AA001717	TGTGGCTTGAGATACACATCA	GCTTGCCCACATGTAATGAA	AA Single
C01P2AA001718	CCTACGTACACGGGTTAAAATCA	CCGGAGACCTTCAGTGTGTT	AA C04P2BB019794
C01P2AA001719	TCACAAGCATAAGGCAATCG	CAACCACTGTCTAGCATGCAC	AA Single
C01P2AA001721	GGCGACATCACGTGTTTCTA	CTGGTACGAACCCTAAACCG	AA C01P2BB001594
C01P2AA001722	GAGTTATTCATCGGGCGTGT	CATCTTATTCCACGCCGTTT	AA Single
C01P2AA001724	AAGCCATTCAAAGCATTTCC	AAGAGGCGAAGGGAAGAGAG	AA Single
C01P2AA001725	CCAAGTTTTAGTTTCGGCCA	TGATGAATGGAAGAGGGGAG	AA Single
C01P2AA001726	AGATGTGGGACCACAATCAGT	CTGGTGCTGAAAACAAAGCA	AA C01P2BB001598
C01P2AA001728	TGGAATCCCATAGAATGGTAGG	CATGAAACTCGGCCTCAAGT	AA C01P2BB001600;C01P2BB001600
C01P2AA001730	CTTGCAGATAGCATTGAAGCA	GCAGATTGACACAGATGCAGA	AA C01C0BB001604
C01P2AA001734	CACACCTCACCAATACCTGG	AGTGCCAATGCCCTTAGAGA	AA C01P2BB001606
C01P2AA001738	ATTGTGCACGTCGTTCTTGA	CACAAGTCTGGACCATGTCG	AA Single
C01P2AA001740	GCCTCCTGCTCTCTCCTTTT	GGGCCTCTCTGTCAATGGTA	AA C01P2BB001610;C01P2BB001610
C01P2AA001745	CCCTTTCTCATTTGTTCTTTCA	GGAGCGTTGCACTCAAAGTAG	AA Single
C01P2AA001746	CAAGTACAGCAAGGTCCGGT	TGAAGTCCCGAAGGACTCTG	AA MuEstM003192;MuEstM003192
C01P2AA001748	CCACACGGGTAGAAAAAGGA	TCGAGTGTAGCTCGGTATGG	AA Single
C01P2AA001752	TGACTCCCAAAGTACCTCGC	CGTAGAGAGGCTCATCGGTC	AA C01P2BB001622
C01P2AA001753	GCGATGAATCGACATGGTTA	TCATTTTTCCTCCTCTCTTTTTC	AA Single
C01P2AA001754	ATTCAAAAACGCCATCAGTT	GATGGAGGTGTCAAAAATACCA	AA Single
C01P2AA001755	GAGCATAGCAGCAGCAGACA	GATGAGGGAGAGGAAGGAGG	AA C01P2BB001627
C01P2AA001757	ACGTGTCCGTACCCAAGAAG	AACACGCACATTTCGACAAA	AA Single
C01P2AA001758	AAAAGTGGCCACAGTATCGG	ATAGTTGAACGGTGCATCCC	AA Single
C01P2AA001759	AGCATGTCTTTGCCACAATG	TTGCTGCAAAGCCTGATATG	AA Single
C01P2AA001760	CCTCCTGGAACTTTTCATTGG	TCCTGCTTTTCTCGCTCTTC	AA Single
C01P2AA001762	TCCTGGATCATTCCATCCAT	TGAGCCAAATTGATGCCTCT	AA Single
C01P2AA001763	CATTGATCTTGACTGGATCTCAT	GGTTTTTCGATGATTATGAAGC	AA Single
C01P2AA001767	CGTTTAAGATGCTGCGTGAA	TTCATCGAAACAATCCACCA	AA Single
C01P2AA001768	GATCTCTCGCCCATCTTGAG	GAAGAGCCCAACGATGGATA	AA C01P2BB001641
C01P2AA001769	CGACGTGCTTCAACCCTTAT	AACTTCGACGTAGGTGACGC	AA Single
C01P2AA001770	ATCTTCTCCTGTTCGAGGGG	TGAGATTCATGAGTTATTGGTCTCTT	AA Single
C01P2AA001773	CTCGGTGGATCACATGACTG	TGTTCAGAAAGGTGTCATCGTC	AA Single
C01P2AA001775	TTTCTTCAACCAATCTCTCGTTC	CTCATTTGGGCTTTGGTGTT	AA Single
C01P2AA001778	ATCCAATGGCCAAAAACTTG	CTCTCGATCACCACTCCCAT	AA C01P2BB001644;C01P2BB001644
C01P2AA001779	CCCGACCCAGAAAGATGATA	CCTTTTGCAGCAAGCTTTTC	AA C01P2BB001645
C01P2AA001780	TGTTGAAGCGCAACCATCTA	TGATGGGAGAATTGGGTGTT	AA Single
C01P2AA001781	GAAAACCCTAGTGACGGCAA	CCCATCGCTCTCTCTCTCTC	AA Single
C01P2AA001782	CCGCGGTTTGGTTTAGAATA	TAGGATGGAGGACGAACCTG	AA Single
C01P2AA001784	ATCGCCACGGAACTACTCAC	AGTAACCGACCACGCTCAAC	AA C01P2BB001653
C01P2AA001786	AATGACGAACTCAGATGGGC	GTGAAATGTGGGGCTTCACT	AA Single
C01P2AA001788	GAAATTACATTCATCCACCAACAA	CACTTGAGCCATTGGAAACA	AA Single
C01P2AA001790	CATCTAGAAAACCTAAGCGAATCA	CCGCAAGGAAAGTCAAAATC	AA C01P2BB001661
C01P2AA001791	GGTGGTGCCGAACAGATAGT	AAGAATCACCTCAACGGTGG	AA C01P2BB001662
C01P2AA001792	AGAGCTCTTCTCCCTCACCC	CGCTGTCGTTTCTTGAAGTG	AA Single
C01P2AA001793	GACATGTCGACGGGATCTTC	CCCCTCGGCATAGATTTGTA	AA Single
C01P2AA001794	TATTCAATGCCTTCGTCGTG	TGCGCTGACTTTTGATGAAC	AA Single
C01P2AA001795	TGCTAACGCTGTACAAACGG	GACTTGCACCGAGCCTAAAC	AA C01P2BB001665
C01P2AA001796	ACAGTCAGTCACCATGCTCG	GAGGCACTCTCGAGGACTTG	AA Single
C01P2AA001797	TGCCTTGTTCTCGGTCTTCT	ACTGCCTCTTCACCGAAAGA	AA Single
C01P2AA001798	GTCCGTCGTTTCCAGTGAAT	CTCTCCGTCAACAGCTCTCC	AA C01P2BB001667
C01P2AA001800	CGATAAAACTAATGTCGTTACGATAAA	TGTTGTGATTTTCATTTACAGGG	AA Single
C01P2AA001802	CCACCTCAAATTTCACACCC	ACCTAAGTGAAGCGAGACGC	AA C01P2BB001668
C01P2AA001803	CTCGTGATCCCATCCATTCT	CATTGGCGACATCACAAGTC	AA Single
C01P2AA001805	CTCGCTCGGTACGGTATGAT	GGGCGTTTGATCAAGGTATG	AA Single
C01P2AA001809	TCAACGAAAAGGGTAACTGCT	TGCGATCTTAAGCTTCCATGT	AA Single
C01P2AA001815	AGAAACCGATGGATGGAGTG	TGCTTTTGTGTTGCCTCTTG	AA C01P2BB001679
C01P2AA001818	TCTCTTTACCCTGTCTCCGC	GGACAAGGAAGTGGGACAAA	AA C01P2BB001682
C01P2AA001821	AGACAGCGGCTCAAAGTTGT	CCTTCCATCATCCATTGAGAA	AA Single
C01P2AA001823	TGATGGATCAACCCAATGTG	TGGTTCTGGAGGAGGATTGT	AA Single
C01P2AA001827	TTGGTGTCAAAGGGATGGAT	CAAACACAAACACAGGCACA	AA C01P2AA001828
C01P2AA001828	TTGGTGTCAAAGGGATGGAT	AGATGGAGTGTCAGAAGGCAA	AA Single
C01P2AA001829	TGCCTTCTGACACTCCATCTT	TAGCCATGAGTAGGGTGGCT	AA Single
C01P2AA001831	GGGGTCAAATTAGCCTCCTT	ATGTTTGCAGCAATGCAGTC	AA Single
C01P2AA001832	TGAACGAGGAACAATCAGAATTT	TTGATTATTCTCGCCCAAAAA	AA Single
C01P2AA001839	AGCTGCTGAACTAAGGCTGC	TCGAGCTCTAACAACACCGA	AA Single
C01P2AA001841	CTCGTGTCCTCCTCTAACGC	GAGGTGTGGAAATGATTGGC	AA C01P2BB001705
C01P2AA001843	CGCATATGCAGCAGTGAGTT	TAGGATTCCCAGCCATCTTG	AA Single
C01P2AA001844	TGAAATTGTTGCGGTTGTGT	GAGTATCCCCTTTGCACTCG	AA Single
C01P2AA001845	GACTCGATAACCTTCCGCTG	AGCAGGGAGACCAAGAACAG	AA Single
C01P2AA001847	ATGTGGAAACCTTGGCACTC	TGACACTGTTTCCTTGCTGC	AA C01P2BB001708
C01P2AA001848	TCACTGCCAAATTCACAAGC	AGGCACAGAAGGTGAGGTGT	AA C01P2BB001709
C01P2AA001850	ATGCAGCATGCATGACACTC	TGCACTCTCATTTCTCCCAA	AA C01P2BB001711;C01P2BB001711
C01P2AA001851	TGGGAGAAATGAGAGTGCAA	TGAACATGCTGCCTGTCTTC	AA Single
C01P2AA001854	ATTGGATTTGCTTGAGCACC	TCTCAGATTGGTATGTTCACAGC	AA Single
C01P2AA001856	CTTGTTGTCGTTGTTGTGGG	TGCATCCGTTGCTAATGAGA	AA Single
C01P2AA001857	GCTTTTGCTGGCTAGGAATG	GTTTGGTCCAACGAGATGCT	AA Single
C01P2AA001860	ATAAAAGCGCCATCAGCAAC	TGCATGGATGTCCTGGAGTA	AA C01P2BB001720
C01P2AA001861	TCTAGGAGGGATCGGTGATG	CCAACGAGGTCAGAAAAGGA	AA Single
C01P2AA001862	GAATCCACGATGATTCGACC	TTTTTCTGACCAATGATGCAA	AA Single
C01P2AA001864	CGGACTTCGTCAACCTCACT	AGATCCCAGTCATTCCATGC	AA C01P2BB001724
C01P2AA001865	TCACATCCACACCAATACATGA	GCCAAACCTAGCAAAACTGC	AA Single
C01P2AA001866	GGAGCTCTGTGCACAACAAA	CCGTCTGCTACAGATCGACA	AA MuGSSM000108;MuGSSM000108
C01P2AA001867	CCAAGATAAGGACGTGGCAT	GAAGCTGCTCGGAAACTGTC	AA C01P2BB001725;C01P2BB001725
C01P2AA001868	CATCCATGTGTGTCTCCGTC	AAAGCCAATTGAGCACAGAG	AA Single
C01P2AA001869	CTCTCATGGTGCTTCCCACT	ATGGCCAACGACTTCATCTC	AA Single
C01P2AA001870	TTGATGAAGTGCTTGTTTTGTTTT	TAGTTTGGGCCAATGAGAGG	AA Single
C01P2AA001871	CCTCTCATTGGCCCAAACTA	AGAAGAAGCTGCAGTCAGGG	AA Single
C01P2AA001872	TCTGGTACGAAAAGGATCGC	CGTCTCCTCATCTGCCATCT	AA Single
C01P2AA001873	TTATTCAACCGGTCATTGCC	TGCAGTGCTCAACCTTCTCA	AA Single
C01P2AA001875	CAAGCTTGTTTGAAGCAACA	GCGTGGGGAGATTTTCATAA	AA Single
C01P2AA001877	ATCTTCGGATTTTGGTGTGG	CGAATCCGAATCCCACTAGA	AA Single
C01P2AA001878	GGACAAGAGGTTTTGAGTTTGG	GAAGGCCGATCATGTTCATT	AA Single
C01P2AA001879	TTTTTCTTAAGCTTTCCTATGGATT	TCGAGGGTTCACAACATCAA	AA Single
C01P2AA001881	CAAGATCTTTTGATGTGCTATTTCC	TGAGGACGGGGAACAAAATA	AA C01P2BB001736
C01P2AA001882	TCAGATCAGAGGGAAGCACA	CAAATGGTCCCTTATCAGCC	AA Single
C01P2AA001883	ACCCTTGGTTCCCATACTCC	AAGCGCTGCATTGAAAGATT	AA Single
C01P2AA001884	TTAGCGAGCTCGATTGGTCT	AGAAAAGTTGCAGCCAAGGA	AA Single
C01P2AA001886	ATCCCCACCCCTACCCTTAT	TCTCCATTTCGCCGTATTTT	AA Single
C01P2AA001887	TGTGCAGTTGATAGGTTTCATGT	TGGGCGGTATTGAATGTTTT	AA C01P2BB001741
C01P2AA001888	TCGACTGAATTGACATCTGACC	GGTGCCTTCTACAATTCATAGTCA	AA Single
C01P2AA001889	TTTCGATCCTCAGTGACGTG	CACTCCTTTTTCTCAGGCGA	AA Single
C01P2AA001891	GACGAATCCAAAGCGATCAT	AGAGTCGAGAGGAGAAACGAGA	AA C01P2BB001745
C01P2AA001892	TGTGTGAGTAACGTGCGTCT	CGCATGATATAAGACGAGAAACA	AA Single
C01P2AA001896	AGACATGAATCTCCATCGGG	TTTTGTTCCCAAAAATACGTGA	AA Single
C01P2AA001897	TACCCTTGATGTGATGGCAA	TACTTGTCTCCTCCGGTCCA	AA Single
C01P2AA001898	ATTATTTGTTGCAGCCGGAG	GCAGCCTAAAAGGTACGCAG	AA Single
C01P2AA001899	TTTACTGTGGCCCAAAATCC	TGCATGACACGACATGAGAA	AA C01P2BB001752;C01P2BB001752
C01P2AA001900	AGGGCATTGCACTTTTCTGT	GCCCTTCTAGGTTAGAAACCC	AA Single
C01P2AA001902	GAAGCACTACTAGCACTCCTGG	GCATCGACATTCACATCATCA	AA Single
C01P2AA001905	CCTTGTTTTTCTGTGGCGTT	GCACATGGACCAGGCTAAAT	AA Single
C01P2AA001906	ACATAGTTGGGAGCCTCCTG	ATGCCTGCCACTGAAGTACA	AA Single
C01P2AA001908	CAGTGTGCTCGCTTCATGTT	TTGCATTAGCTGCTTGGATG	AA Single
C01P2AA001909	CATCCAAGCAGCTAATGCAA	GTACGCGCCATAGCAAGTTT	AA MuEstM003404;C01P2BB001761
C01P2AA001910	CTGTGACGCAGGAATGAAGA	CGGAGAGAGTGGCTTTTACG	AA C01P2BB001762
C01P2AA001912	TAAGAGTGCGACGATGATGC	CCCACGATTTGCTCTCTCTC	AA Single
C01P2AA001913	TAAGAGTGCGACGATGATGC	TCCCTCATCAACCAAAGTCC	AA MuGSSM001186
C01P2AA001914	CTTTTTCCAAACCCAAACCA	TGGTAAACCCTCCCAAGATG	AA C01P2BB001765;C01P2BB001765
C01P2AA001915	GAAGAAGGATTGCTGGTGGA	TTATTGCAAGGTGCAAGCAG	AA Single
C01P2AA001916	TTCCTCCTTTCCTGTCATGG	TCCATCTTCTCCCTCGTTTG	AA Single
C01P2AA001917	GTTGACCTGCTCAAGCAACA	TGTTCGCGAAGCATATCGTA	AA Single
C01P2AA001920	ATGCCTCATAACCAAGCCAC	TAGGCAATCAACTACCCGAG	AA Single
C01P2AA001921	TGATTCCGGTTAGCATACACA	GCCCCATTTACGTTCTTTCA	AA C01P2BB001772
C01P2AA001922	AAAAAGAAGGGAAATGGAAGAA	ATTTCGTGGCATGCATTGTA	AA C01P2BB001773
C01P2AA001923	TTCAAATTGAGAACCCCCAG	GGACCTCGTGACCTTGACAT	AA C01P2BB001774;C01P2BB001774
C01P2AA001926	CATCAGCCACCCTTTTCACT	TTCCAATTCCTCCAAATCCA	AA Single
C01P2AA001927	TTCCACAAATCCCATTGACA	GGGGAGATAAGTCGACACCA	AA Single
C01P2AA001930	TTTCGTAAGTATACGGATCCCA	TAGTCCCCCAAGCACAAATG	AA Single
C01P2AA001931	CATCTTCCTCAGGCATCGTT	TCGAACCAACTAAGGAATTTTG	AA Single
C01P2AA001932	TGCAAAATCAATCAGATGGC	TGAAGGCTGATGAAACGACA	AA C01P2BB001785;C01P2BB001785
C01P2AA001933	ACGGTATTTTTGTCTTGGCG	CGAACGGTAAAACAATCAGGA	AA Single
C01P2AA001936	GCAAGTTGCTTCGGGTTTAG	TTGTTGGAAATATCCTGAAATTGA	AA Single
C01P2AA001937	GGAAGACAGCTAGCGGTGAG	TCTTAATTTCATCGAAAAACAATTATC	AA C01C0BB001788
C01P2AA001938	CATCTTCCATGGCTACAGCA	AGGTGGAGCAAAATGATTGG	AA Single
C01P2AA001940	GTACCAAATTGGGAAACCGA	TCCATGACGTTTGGAAATATGA	AA Single
C01P2AA001941	GGCGACGAGTAAGGTGAGAC	AATTCCGGCTTCTCAAGGAT	AA Single
C01P2AA001943	AAACACCGAGCACCAAATCT	GAGAGAGGTGACGATCAACGA	AA Single
C01P2AA001945	GATGCCACAGACATGACCAC	TGCATCCATGCATGAAGTTAT	AA MuGSSM001395;C01P2BB001795;MuGSSM001395
C01P2AA001946	TGGATTCCAAGCTCCCATAG	TCGGCACTCTTGTTTGTCAC	AA Single
C01P2AA001947	CTGCTACTGCCTTCACCTCC	TCACCACTGGTCTTTCCTCC	AA Single
C01P2AA001948	GCTGCCACAGAAAACACAGA	AGCACGTGTGCTCTCCCTAT	AA C01P2BB001797;C01P2BB001797
C01P2AA001949	TCAACACACTGCACAACCTG	AACTTGTCATTGCCCTGGTC	AA Single
C01P2AA001950	CCCCTCTCTCCACCTCTCTC	GCTGTTCACCACCCAAAACT	AA Single
C01P2AA001952	CACATGTATGTGCGGATCAAG	GCTGGAGGTACGCTATTTCG	AA Single
C01P2AA001955	GGGGAGAAGAGAGGCAACAT	GGGGTGACATCGTCAAAAA	AA Single
C01P2AA001957	CGCTTGTGGAGAAGAGAGGT	ATTTTCGGTGATTACGCCTC	AA C01P2AA001959
C01P2AA001959	CGCTTGTGGAGAAGAGAGGT	CGGTACGGTACTGTATACCGAG	AA Single
C01P2AA001960	GCCTGGTCCAACAGTCTACC	TGGAAATCAACCTCCCCTAA	AA Single
C01P2AA001962	TGATGATAATAAATGTTCTTGATGGG	TTCTCGGCTCAGAAAAGCAT	AA Single
C01P2AA001963	CGTCATAGCAAGTTCCTTTACTTA	AGGGCAAACATGAAAGATCA	AA C01P2BB001811;C01P2AA001964
C01P2AA001964	CGTCATAGCAAGTTCCTTTACTTA	TCAAAACTCGACAGTCAAGGC	AA Single
C01P2AA001966	TGCGGGATTGATGTGATAGA	ATCCCGCAACAAAACTCAAA	AA Single
C01P2AA001967	TCTGCTACCTTTCGATCTATTTTTC	GATTCCAATTCTCTATACTCCTCATTT	AA C01P2BB001814
C01P2AA001968	TCAATACGAATGTGATGAACAAGA	CCGTGATCTTTAGCCACTTCA	AA Single
C01P2AA001969	TGTGATTAACTCTAGTTTCTGACATGG	CATCGAGAATTGGGATTAGCA	AA Single
C01P2AA001970	TCATTTAGGATTGAAGGATAAGCA	CCATTCACAACATCTATCTGCC	AA C01P2BB001817
C01P2AA001972	TCGAGAATTCATTCAAACGATG	TCCGACCGGTATAAGTGATTG	AA Single
C01P2AA001973	TTGCACTAATTCACCTCTCCC	CGGTTCAAGTCTGGATCTCTC	AA Single
C01P2AA001975	AAAGTTGGAGCTGTGATCGG	TAGTTCCAAACACGCAGTCG	AA C01P2BB001821
C01P2AA001976	TGACAATCGAACAAACAGGG	TCAATAGGAACAATCTTTGGCA	AA Single
C01P2AA001977	ATCCAAACCCGACTGAACTG	CTTGAATCCATGTGTGAGCAA	AA Single
C01P2AA001980	GCTTGGAAAGCTGGAGATTG	GCGAGCATTAAGCAGGGATA	AA Single
C01P2AA001981	GAAATGCTTGGAAGCCAATG	TTGCGAGTTGGTTAGTGCAT	AA Single
C01P2AA001983	AGTCCTCCTCGCAGTTTTGA	CAATCAGCGAGCATTAAGCA	AA Single
C01P2AA001986	TCGATTGTGATGTTTTGCATT	AATAGGTCACAAGTTTTTGAGTATCAT	AA Single
C01P2AA001987	GATGGGTGCAACTTGTTTGA	TGATCAGCGTGAGTGGAAGA	AA Single
C01P2AA001988	GTGCAGACGGGTACAAACCT	CAGTCTCCCTCCTCCCTTTC	AA Single
C01P2AA001990	TGCTTACCATTTTCAGTGGC	TGCTGCTGCTTTTCTTTTCA	AA Single
C01P2AA001992	CGTGGAAAGGATGCTGGTAT	GGGAGGAAGATACGCACAGA	AA Single
C01P2AA001993	AATTGACCTCGTAGTTGCCG	GCACTGCCTTAGAGATTGCC	AA C01P2BB001837
C01P2AA002001	AGATTCGCTTTCCCACACAG	AGGGGAGGCAAAAGAGAGAG	AA C01P2AA002002
C01P2AA002002	AGATTCGCTTTCCCACACAG	TACGACCGACCATCGTACAG	AA Single
C01P2AA002004	GCCATAGCCATGAAGCTTGT	AAACCCAGCTGCATTACACC	AA Single
C01P2AA002006	GAGGTAGCAGTGGTCGAGGA	TTCGGAATCATACTTGCAACA	AA Single
C01P2AA002013	CCCCTCGTTGAACAGAACAT	CACATTTGCTTTGAGAACAGTCA	AA C01P2BB001851
C01P2AA002016	CGGGTCGAACCAGTCTTATC	GCGAATCCCCTCTCTCTCTC	AA C01P2AA002017
C01P2AA002017	CGGGTCGAACCAGTCTTATC	AAGTACTCTCGCTTTCCGGC	AA Single
C01P2AA002018	GAGAGAGAGAGGGGATTCGC	CTTTGGACGTTGCTCTCCTC	AA C01P2BB001854
C01P2AA002020	CGACTGGTCTCACTCCTTCC	ACGAGTGTAGGCACATTCCC	AA Single
C01P2AA002021	TCATTGCATCAAGTGGGAGA	GGGTGGGATGTCTCTTCTGA	AA C01P2BB001857
C01P2AA002023	TGCGTACACGTGGAGAAAAA	CGAGAAACTGTATCCTCCGC	AA Single
C01P2AA002027	AAAGTTACTTGGTCGACGGG	GACACCAATTAAATCCAAAAGC	AA Single
C01P2AA002028	TGGACTGCTAAGAGATTGCG	GTTTGAGGAAGTAGGCGCAG	AA Single
C01P2AA002030	ATCAGCAGCTTCACCGAGAT	TCGGAAAGCATGAGGAGACT	AA Single
C01P2AA002032	CAAAAGTCGTCTCCTCCTGC	GGCAAATGGATGCAAAAGAT	AA C01P2BB001865
C01P2AA002033	ATAGACGAAGACCATTGCGG	TATTTTCGGTTGCCCTCAGA	AA Single
C01P2AA002041	TTCATTCTCTTGATGCCACG	TCCTTTGTGATCCCTGTTCC	AA Single
C01P2AA002045	AAGGCGTCTCTTCTGATCCA	AGCTATTGCAAAGGCCTGAA	AA Single
C01P2AA002046	AACTCACGCGTACGCTTTCT	CACATGGTTCTTTTGGCCTT	AA C01P2BB001876;C01P2BB001876
C01P2AA002048	CGAGAGAGGGAGAGAGACGA	TACGTATTTGTTTGCGTCGG	AA Single
C01P2AA002050	TTTCTCCTCCCGTGTAATCG	GGATCGGAACTACCCACTCA	AA C01P2BB001880;C01P2BB001880
C01P2AA002051	GTGGAAGCAGCAATGACAAA	TGGGTAACAAAACAGCCTCC	AA Single
C01P2AA002054	TTGTTCGGCGATCTTTTACC	TGGGAACACCCTAAAGCAAC	AA C01P2BB001883
C01P2AA002055	TGATGGCTCGCAAATTAACA	GTCCCACGAAAGGAAGACAA	AA Single
C01P2AA002056	TGTCTGATTTGAGTGCTCCG	GATGATGAACGGAATCCACC	AA Single
C01P2AA002058	AGTTCAAGTGTTGCAGGGCT	TGTACAGCTGCTGGTGGAAG	AA Single
C01P2AA002060	GCAACAGATTCATTCCACCA	AGATGGGAGAAGCTGGGAAT	AA MuEstM000112
C01P2AA002066	AAAACCAACAAACGGACGAG	GATCAGTAGAGAGGCGTGGC	AA C01P2BB001893
C01P2AA002069	TTGTGAGGACCCTTTGGAAG	AACGTGTTCTCAGATGCCAA	AA Single
C01P2AA002070	GCAGCGATCAATTCTTGGAG	TGATGTGTTACGACCCTTCG	AA Single
C01P2AA002075	GGTACCACCAAGAGACGGAA	CATGAAACGAACGAAGAGCA	AA C01P2BB001900
C01P2AA002078	CACGTGTAGACGTTCGCACT	ATTCTCCCTCCTCCTTCGAG	AA Single
C01P2AA002079	AGAAGGAGCATCCCATGTTG	TTGGTAGGATTGCATGTTTGA	AA Single
C01P2AA002080	CCTCCCTCGCTCTCTCTCTC	CCGAGGAGGCCTCATTAGAT	AA C01P2AA002082
C01P2AA002082	CCCTCGCTCTCTCTCTCTCTC	CCGAGGAGGCCTCATTAGAT	AA Single
C01P2AA002084	ACCCATTTTTCCTTGCATTG	ACTGGAAAAGGGCCAGCTAT	AA C01P2BB001907
C01P2AA002085	CCGTGGTTTTCCCATAAAAA	CGTTTCCTTTTGGTGTTTTCT	AA Single
C01P2AA002086	TGGAGCACTTGCAAAGATTG	TTTTTCCATCCCCCAACATA	AA C01P2BB001908
C01P2AA002087	CAACACCGTGCGACTCTCTA	TGCTTTCACATTTCTGTGGC	AA Single
C01P2AA002089	CGTCTTATCCAGCATGCAAA	GTCGCCTTCATCTTCATCGT	AA Single
C01P2AA002090	AATCTGGGGCTCGTTTTCTT	CCTCATGAAGTTCTCCGACC	AA C01P2BB001914
C01P2AA002096	GAAAGTGGGATTGGCACACT	TGCTTTCTTTGTGTCATTGATCT	AA C01P2BB001918
C01P2AA002097	CCAACCAGGAAACAGGAAAA	CACCGGCGAATCTACAATCT	AA C01P2BB001919
C01P2AA002099	TCAGCGGTGAAAGTGATAGC	GGTTAGGTGTGATGTGGGCT	AA C01P2BB001921;C01P2BB001921
C01P2AA002100	GTCGACAAGGAAAGATCGGA	ATTCGGTCAAAGTTGGCAAG	AA Single
C01P2AA002101	CTTGCCAACTTTGACCGAAT	AGGGGAAAGAGGTGAGAAGG	AA C01P2BB001923
C01P2AA002102	GTATCAGCAGAGTGCACCGA	ATGCATTTCTTTTCCCCCTC	AA Single
C01P2AA002103	TCCTTTAGCAAAGCCAGGAA	TGTGATTCTGTCAACCGGAA	AA C01P2BB001925;C01P2BB001925
C01P2AA002105	TTCTCCCATGAGTTGGAAGG	CTGCAGCTTTGTGCATGATT	AA C01P2BB001927
C01P2AA002107	GAGCCACGATGATGTTCAAA	TTCCTTTCTTTGTGATGCCC	AA Single
C01P2AA002108	ATGACGCAGATGGTGTTGAA	GAATTGAGCCAATGGGAAGA	AA Single
C01P2AA002109	GGAGACCCACTTTGTCGTGT	GAGATGTCACCCGACTGGTT	AA C01P2AA002110
C01P2AA002110	CCGGTGAAAGAGTTTGCATT	GAGATGTCACCCGACTGGTT	AA Single
C01P2AA002111	AATCTTCCGAGGTGGAAATG	AAAATTTTGTATTGGTCGATGG	AA Single
C01P2AA002113	CTTTATGTTGGTGAGCGCAA	ACGGCGTTAAAATGGTTCTG	AA Single
C01P2AA002114	TCGGAGTGGGAGATAGAGGA	CACTGGGAGGACACCAAACT	AA Single
C01P2AA002116	GGGTACGGGAAGAAAGGAAA	TACCTCCGCAAACATTCTCC	AA Single
C01P2AA002119	TCCTGCCTTACGGATGAAAC	CATCGGTCACGTATGGAATG	AA Single
C01P2AA002120	GCCCTCTCCGAGTGTGTTAG	GGATTGCAAACCCACGTAAG	AA Single
C01P2AA002126	TGTTTTATAGGTCGCGGTCC	TTCGCGGATATAATTGAGCC	AA Single
C01P2AA002128	TCCCAAAGTCCCATTTAACG	GATTATTAGCACGCCCGAGA	AA C01P2BB001945
C01P2AA002133	AATCGTATCCCTTTTGTGCG	ACCTCCTGCTCCGCTTAAAT	AA Single
C01P2AA002140	GCGGAGAATGGACTGATGAT	TCAACAGCGCTACCTTTCCT	AA Single
C01P2AA002144	TCACCCTCCCTCATCATCTC	TTATGGTGGGAGGCTTTGTC	AA C01P2BB001956
C01P2AA002145	GGTCCCCTCTTCAGATCACA	CTGCTTTCCCTCCTTTGACA	AA C01P2BB001957
C01P2AA002146	GCTTCTTGGTTGTCAGCTCC	TCGCCTTTCTTCCACAGACT	AA Single
C01P2AA002147	CAAGGAAGAATGCCGAGAAC	TGGATGCCTTTGTTCATTCA	AA Single
C01P2AA002154	AGAAAAGGTGGGGGAGAAGA	CCCACATCAGAAGTGAGCAA	AA Single
C01P2AA002157	ACTCTTATGGGCCGACCTTT	TCTCTCCATCATTGGGTTCC	AA C01P2BB001965;C01P2BB001966;C01P2BB001966
C01P2AA002159	GAATCCTTTTGGTTCGTCCA	CCCTATCCAAACATGGGATG	AA Single
C01P2AA002160	ATAAAAGGAGTCCAACCGGC	ATTAACGCCTCATCCACGTT	AA Single
C01P2AA002163	TGAGATGAGGAGGAGGAGGA	ATGTGAGTCGGATCGGGTAG	AA Single
C01P2AA002165	CCCTGCTTGATGCTTCTTTG	TTGTGTGCCAATAATCCGAA	AA C01P2BB001973
C01P2AA002166	GTATTTCCACCTCGGGAACA	ACATGCAACTCTTCCTTGCC	AA Single
C01P2AA002167	CTTCTTTGACGGCAAACTCC	AAACCGAACCCCACCTAAAC	AA C01P2BB001976
C01P2AA002168	TGCATGCATTTGGTGAAGTT	AACCTTGGGCACTTGATGAC	AA Single
C01P2AA002169	AACATGTCAGCCTTCCACAA	GGCATGCCTCTGCAAATAAC	AA Single
C01P2AA002170	TTGTATGTGCCTCCGTTCAA	GTTGGATATTGGGCAAAAGG	AA Single
C01P2AA002173	GGTACGTATCGGTCCGAGTG	GCCCGAGAGAAGAGAGAGGT	AA Single
C01P2AA002174	ACCTCTCTCTTCTCTCGGGC	GGAAAGGTACGAGGAGGACC	AA Single
C01P2AA002175	TGCCATGATAAAGGGAGAGG	CATTGGTGAACGATGACGAC	AA Single
C01P2AA002180	GGCAGATTAAGTGGAAGCCA	GCATTTCTCCGCCATTAGAA	AA Single
C01P2AA002181	ACGTGGATGGTTGATTGGAT	TCTGATGAACGGTGACTCCA	AA Single
C01P2AA002182	CTCGTGACGGGAAAGAAAAG	AATGGTAAGCCAACGACCAG	AA Single
C01P2AA002183	CGAGACAACCCTAGCGAAAG	TGTCAGAGGCTCCCATCTCT	AA C01P2BB001988;C01P2BB001988
C01P2AA002184	CCATGTCACAGAACACCAGC	GGAAAATTGTGACACTTGCG	AA Single
C01P2AA002186	ATGATGACATGAAAGCAGCG	CAAGAGTAAGCCCAACCCAA	AA C01P2BB001990
C01P2AA002192	CTCTTTCATCGGAAGCCTTG	GATAACAAGCCCTACGCCAA	AA C01P2BB001998
C01P2AA002193	GATCACCAGAACGAGGCATT	TGTTAATTGATTCCCATATCCG	AA C01P2BB001999
C01P2AA002196	GTGAAGAATGCGGTGGAAAT	TCCTGCTGGTGCAAAGTAGA	AA Single
C01P2AA002197	TGATGTTGTTAGGTCTCTTTATCTTC	TGGGACAAGTTCTAACCAGGA	AA Single
C01P2AA002202	ATGATCACCATTTCCTCCCA	CTCGCACATCAACCCTTACA	AA MuEstM002234
C01P2AA002203	GTTATTGGGAGAAGGGCGAC	TGGCGATATGCTTTTTCCTC	AA Single
C01P2AA002204	CCTTTCTTTAATGCCTCCCA	TTGGTCAACTTCATGGTGGA	AA Single
C01P2AA002207	ATTTGAACCCACAGCTGACC	TTTCCCTTGCAGGCATTTAG	AA C01P2BB002010
C01P2AA002209	ACGTGTGGGATCAGTTCTCC	AAGTGCATCTCCCAACATCC	AA C01P2BB002012;C01P2BB002012
C01P2AA002210	GATGAGAGCTTCTTGGGCAG	TGCCTGGAATGCTTCTTTCT	AA Single
C01P2AA002211	TCCGCGTCCTAATCTCTTTG	CTAGGCAATTGGGTTCGTGT	AA Single
C01P2AA002212	AGGATACTCGGCTCTCACCC	AAAGAAATGGTGCTAAAATAAACTGAA	AA C07C0BB040632
C01P2AA002213	TTTCCAATTGAGCTGCTGTG	TTTGGCAGTCATGTCTTTGC	AA C01P2BB002014;C01P2BB002014
C01P2AA002215	AGTGTGTCGAAGGCTTGCTT	TGCCAATGGCCTTTTCTAAC	AA Single
C01P2AA002217	GACCCCAAGCAAACTATCCA	AAGGACCAGTGGAGGTGATG	AA Single
C01P2AA002219	AGATGCATGTGATGCGAGAG	CCATCGACAAGCAGTGAAGA	AA C01P2BB002019
C01P2AA002220	TGAGCCCAACCTAAAGGACT	CATGGGGTACCGATATTTCC	AA Single
C01P2AA002221	ATAACCTGCTTCGCGTGACT	TCAACAGTCACGATTCGCTC	AA C01P2BB002021;C01P2BB002021
C01P2AA002222	ATCGAGCAAATTTCGTACCG	CCGAGGTTGCATACACCTTT	AA Single
C01P2AA002224	AGATCAAGCCCACGAGAGAG	AAAATCTGCCTAGGGATCGG	AA Single
C01P2AA002225	ATGCGTTTCTGGAAAGATGC	ACAGACCAATCACAATGGCA	AA Single
C01P2AA002226	TCGTTCAGATACACCTCCCC	ACCGCTTGTGTTAAATTCGC	AA Single
C01P2AA002227	CGACGTGAGCACACTGCTAT	CACTGCGTGCCTTGTTATTG	AA Single
C01P2AA002228	CGGTGGTTGTTCCTCTTGTT	ACATTTGCCTTCAGACGGAC	AA C01P2BB002026
C01P2AA002233	TCTCATCCCTTGAACCCTTG	TATGACTGAAGGAGGGGGTG	AA Single
C01P2AA002234	GGCGGTGTAAATTCTTGGAA	CGTTCCGTGTCCACATTCTA	AA C01P2BB002031;C01P2BB002031
C01P2AA002235	GAGTAGTTGCGACGGGAGAG	GCGACTCGCTCTTAACATCC	AA C01P2BB002032
C01P2AA002236	CTTGTGGTGGAGACAGCAGA	CTCATGCCGATCGGTTTATT	AA Single
C01P2AA002237	AGTGGAGAAGCGTCGATTTG	GACACAAGGCGAAAGGAGTC	AA Single
C01P2AA002238	CATATGGGTGGAGTGCAGTG	GAACCATTGCCTCTTCCTGA	AA Single
C01P2AA002240	GAGGGGGAGTTGAAGTCTCA	GCTATTCCTTTGGCGATGAA	AA Single
C01P2AA002242	CATACATACACACACACACACACA	TCGGGTTCGTCTTTCCATTA	AA Single
C01P2AA002243	TAATTGGTGATAGCACGGCA	GCATAACTGTGAGCCAAGCA	AA Single
C01P2AA002245	CGATATTAACAGACGATTTAGTCAGA	TGGTCAAAATAAACCAGAAAATTG	AA Single
C01P2AA002247	CATTGAATCTGTCCCATCCC	AAGTGTGGGCAGGAGACATC	AA Single
C01P2AA002252	GGCATTTATTGCTCCTCCAA	TGGATCATGCGAACATCCTA	AA Single
C01P2AA002253	TTGCAGTGCATCATTCATCA	CATGAAACATGCTCATCGGT	AA C01P2BB002048;C01P2BB002048
C01P2AA002254	TCCTGCCTTCTTCTCTCTGC	TCGAAAACACGGTAACCACA	AA Single
C01P2AA002255	TCGCTGTTATGGTTCCAACA	ATGCCGGAAATCCTCCTTAC	AA Single
C01P2AA002256	TCACGTGTCAAAATGCAGGT	CGACTCACGAGACGACAAAA	AA C01C0BB002052
C01P2AA002257	ACTATGCCTGTCGAGCCTGT	AAACAGAGGAGGTGGTGGTG	AA Single
C01P2AA002258	CGCTTGGAATGGCTAATGAT	GCTGGCTACTGAAGGAGACG	AA C01P2BB002055
C01P2AA002266	AGGCTTGCTTCGTTAAATCG	TCAAAGAAGGGTGGAGCCTA	AA C01P2BB002061;C01P3AA002267
C01P2AA002269	TCTCCATGCGGTCTCTTCTT	GTCGGTCCCACCTTTTACCT	AA Single
C01P2AA002271	TAGTCATTGAAGCGAGCGAA	AGAAGGGTGTGTCCCACAAG	AA Single
C01P2AA002273	ATAGCAGCAACCTTGAGCGT	TCGATCTTTGACTCGGCTCT	AA Single
C01P2AA002276	TATTCATGGTCGGTGGATGA	CACCCGAACAATTTGGAATC	AA Single
C01P2AA002278	GTTTCCCCGTGACTTCATTG	AATGACGGAATCACCCTCAC	AA Single
C01P2AA002279	AACGAGGTATGTGGACAGGG	TTGGGGTGGTAATCTAAGCG	AA Single
C01P2AA002280	TGGGTAAGCGAGCAAAAGAT	CATTGCAGGTGACAGGTTTG	AA Single
C01P2AA002281	CGAGTGAGAAAAGGTGGGAG	GGGTTATAATAGTCATTTGCAGGG	AA C01P2BB002074
C01P2AA002282	CCCTCCGCTCTCTCTCTCTC	GTGCAGCACCAAGAACAAGA	AA Single
C01P2AA002283	TTGCTTTCAATCACCCATCA	GGATGAGAGATTCCATTGCC	AA Single
C01P2AA002287	TACCAACGAACCTACCTGCC	GGGCCTAAAAGCCCATAAAT	AA Single
C01P2AA002289	CGAGGGAGTTAAGCTTGTCG	CCACCGCTCCTCCTTTTTAT	AA Single
C01P2AA002290	TGCATACCTATTTGGGAAGGA	GGACACAAAGAAAAGCATGGA	AA C01P2BB002085;C01P2BB002086
C01P2AA002292	TCAAAATCAACAACCAATGACA	TTCGTATAGGTGGAAACATTGC	AA Single
C01P2AA002293	GAACCGTAGAAGCGACTTGG	ATGCTATGACTTCCTCCCCA	AA Single
C01P2AA002295	AATCAGCTGCTTCCACGTCT	CCCTCTTCATCGACTGCTTC	AA Single
C01P2AA002296	TCCAGGGAAACATGTAAGCA	GTTCCCTGCCTGAGGTGTAG	AA C01P2BB002092;C01P2BB002092
C01P2AA002300	TTCCAAAGCGAAGGAACAAT	ACCGAAAAGAGGAAGGAAGC	AA Single
C01P2AA002301	AGAGAAAAGTGCTCGGTGGA	ATGGACTGCCAAACATGTGA	AA C01P2BB002099
C01P2AA002304	CCTCAGATGAGAGCCTCTGG	CACGAAACTTCCCCTTTGAA	AA Single
C01P2AA002305	ATTGCCCCAAGATTGACAAG	CTTCTCTGCCAAGAACCAGAA	AA Single
C01P2AA002306	CAGACTCACACTGGGTGGAA	CACCCAATTTGTTTGATGGA	AA C01P2BB002105
C01P2AA002308	ATCCGCTCCCAATACACAAC	TCTCGGAAGAGACTTGTTTTTCT	AA C01P2BB002107
C01P2AA002312	TGGAACTCGGAGTAGGAGGA	GCTCAGATCGAATAGGGTGG	AA Single
C01P2AA002313	GTTTCCCCCAATTTTGGTTT	GACAATAGGAGGCAGACCCA	AA Single
C01P2AA002320	CTGTGTTTCCTAAAGCCCCA	AGCAAATTGGATCAAGCGTC	AA Single
C01P2AA002321	TAGAGCCAAGTGGGATGCTT	ATGGCCTCCTCCTTTGACTT	AA C01P2BB002115
C01P2AA002325	ATCTGACATGTGGTCCGTCA	GCTTTGGAGTTGGAATCGAG	AA Single
C01P2AA002327	GAATCACAAGGATGGTTCCAA	TTTTGGAAATATAGGAATGAAGGG	AA C01P2BB002120
C01P2AA002328	TGGGAATCACTCTCCTCCAC	TCTGGTGGTCACTGGACAAA	AA C01P2BB002121
C01P2AA002329	TTGCACCAATGAAAACCTGA	AAGACAATGGTGTAAAGGTTCTCT	AA Single
C01P2AA002332	GCTACGCAAATCAAACAGCA	CGCCTCGAACACATGAATTA	AA Single
C01P2AA002334	CCCCCACAATACCCACATAG	AGCGTCGAAGGATTAGGGTT	AA C01P2BB002125
C01P2AA002337	TTGCCAGCATAGGCTTCTTT	TACCTTGGTGGTTATGCGCT	AA C01P2BB002128
C01P2AA002338	GGGATGAGGACGAGATGAAA	CGAAAGAAATTTGAACATTGGA	AA Single
C01P2AA002339	TCTCAGAATCCACCCTTCCT	GGCCAAGGAGAGAAGAATCA	AA Single
C01P2AA002340	AGCTGTTCACGACAGCTCAA	CACGAGCGATAACGACAGAG	AA Single
C01P2AA002341	TTGGACTTAGCCTCAATTTTTCA	CCTTCCCTTTTGCAAGGTCT	AA Single
C01P2AA002344	TTATGTGCTTTGCATTGTTGC	TCTTCCCGCTCTAAGTGAACA	AA Single
C01P2AA002345	CTGTGAAAGCATCGAGGACA	GACAGAGAGAGAGAGAGAGAAGAGTG	AA Single
C01P2AA002350	TGTGTGTGTGTGATAACACTCTTCT	TCATAATCTGCCATTGCCTG	AA Single
C01P2AA002355	TGCTGGAAACCCTAACAAGG	GCATTGTTGGTTGGATGTTG	AA C01P2AA002356
C01P2AA002356	TGCTGGAAACCCTAACAAGG	GCAGAGAAAGGAGAGGTGGA	AA Single
C01P2AA002363	TGGAAGAGTGGCCTCCTTTA	AGAACCCACTTCTCTGCTTCA	AA Single
C01P2AA002364	TTCCAGAATTGCATGAAAGC	ACTGCCACAGCCCAAATAAC	AA Single
C01P2AA002365	TAGAATGCTGAGAGCAGGCA	CCATTTAAATTGCAATCACCAA	AA Single
C01P2AA002366	CCCTTAGGCTAGTTGACCCC	CTTGCTGGGCCTTCATCATA	AA C01P2AA002367
C01P2AA002367	CCCTTAGGCTAGTTGACCCC	ATCTCTTGCTGGGCCTTCAT	AA Single
C01P2AA002368	TTTCCTCCGTATTATTGCTGG	TCTGGACATACAAACACTTCATCA	AA Single
C01P2AA002369	TCGCAAGCTTATCTGACCAA	AAGGAAAACTCAAATGTTCTCGAT	AA Single
C01P2AA002370	CTGAGCAACAAGAAGAGGGG	AAGGAAGAAGACGACGACGA	AA Single
C01P2AA002371	TCGTTTATTTACCTATGAAGAAAACAT	CACTTTCGTTGGGTTACGGT	AA C01P2BB002152
C01P2AA002372	ACCGTAACCCAACGAAAGTG	TGCGATTGGATGTACTGTGC	AA C01P2BB002153
C01P2AA002377	CTTCCCGACGTCTCAAGAAC	CACACTGCCTTGGCCTTTAT	AA Single
C01P2AA002378	CATCATTCGTGAGGCGAAG	TGAATTGGTGATGAATGGCA	AA Single
C01P2AA002379	TGTAAGCGTCCAGCTCATTG	GGCTAATCGAAACAAGCTGC	AA Single
C01P2AA002380	TGGCAAAGTTCTTGGCTTCT	CCACCACGATTCTTGCTACA	AA MuEstM002741
C01P2AA002382	CGCTACGGTTGACATTGTTC	ACCTCATCGATGTGCTTGGT	AA Single
C01P2AA002383	TTATGCCCGAAAAATCAAGC	GGTTACAAGGAACTCGCTTACG	AA Single
C01P2AA002385	CAGATTATCCTTTGTTGCATGA	TCTTTTAGAAAATAATAAGTGCTCCAA	AA Single
C01P2AA002387	TCTCAAATGGCCTTCAACCT	TGGGCCAACATGGTTCTAGT	AA MuGSSM001054
C01P2AA002389	TGATCCCATTTTGCATACCA	GCGACAAGGAAGACAACACA	AA Single
C01P2AA002390	CCATATGGACCGGACTGTTC	TCGGTTCGGGATAATTTTGA	AA Single
C01P2AA002391	TCAAAATGACCAGCAACGAA	TTCAATGACCCGAAATGGTT	AA C01P2BB002171
C01P2AA002396	ATCAAAGCATGCAACCATGA	TGTTCTTATTGGCTTCTGGTGA	AA Single
C01P2AA002397	CCCATCATGTCTATCCCACC	TTCTTGGAACCTCACCTTGG	AA Single
C01P2AA002398	TGATTGGATCATGTGAGATTGAG	TGATGGTGGACTTCAAAGAAT	AA Single
C01P2AA002399	ATGCCACCACTGCAATATGA	CCAAATATGTTTTACAAGTGATGGA	AA Single
C01P2AA002401	ATCTCAAGGAACCCGATGTG	TGAAGGGTGATTGTCAATTAGG	AA C01P2BB002182
C01P2AA002402	GTTTTCGCCTCATCGTGATT	TCTCAGGAGCCAATGTGAGA	AA Single
C01P2AA002404	TTCATGAATTGTTTGCACCC	AAAACAAAACTAACAACTTTTCACAAA	AA Single
C01P2AA002405	TTGTGAAAAGTTGTTAGTTTTGTTTTT	CGATAGCCAATCCTTGTGGT	AA Single
C01P2AA002406	TCCTCGATCCTCCAATTGTC	GTGCATATGGTCATGGCAGA	AA Single
C01P2AA002407	TCCGAGGACGAAGAAAAAGA	ATGTTTCCTTGGCCTGACAC	AA Single
C01P2AA002410	TTGGTATGCATCAGTCTCGC	CCCTTTGACAATTGGCCTT	AA Single
C01P2AA002411	TCCTTTTGGGAACCATATGAA	TTTAAATTATAAGAGGTGCCATCA	AA Single
C01P2AA002418	TCCGGTCCGACTCAAATAAC	GCCTAAACGCAGCATCTACC	AA C01P2BB002195;C01P2BB002195
C01P2AA002419	TTTGATTTGGATGTCCAGCA	TTGTTCGGCCAACATTTACA	AA C01P2BB002196
C01P2AA002422	CGGTACACTCTGGCATATCG	CCTCAACGACATCACCCTTT	AA Single
C01P2AA002424	TCCTTTCGGCTACTTCTCCA	ACTGCAGTGCCAATGTCTTG	AA Single
C01P2AA002425	AGGTGGTACACCAATCAGGG	GCCTTGGCATGGTAGGTAAA	AA Single
C01P2AA002429	CACGAATCCAGATGAGGTGA	TCAGCTTCATTTCACTGCCA	AA Single
C01P2AA002430	AATGAAGCTGATGGTTTGGC	ACCAGCATGTCATGTGCAGT	AA Single
C01P2AA002431	GCTCCGAGAGGCTAAAACAA	TGTTTTTGAGTTGCAAGCTTCT	AA C01P2BB002206
C01P2AA002432	GGACCAAAGAAATGCTCCAA	TTTGGATCTGATGCATGGAA	AA C01P2BB002208
C01P2AA002434	AGCACAGTCGAAACCCTCAT	GGATGGCGAAGAACTTGATG	AA Single
C01P2AA002435	CATCTCTCTCCTGCACCCTC	ACCACTCTGGTCCCCTTTCT	AA Single
C01P2AA002436	ACCTCTCTCCCCTCCATCTC	AACCCTAACCCTAACGACGG	AA C01P2BB002212;MuEstM006117
C01P2AA002438	TGTGGGGTAGGTGGAAAAGA	ACGTTGTGACGGAGGAAAAC	AA C01P2BB002214
C01P2AA002439	TTGCTTGCTTGGCTACTTGA	AAAGCCCTGAAAAAGGGAAA	AA Single
C01P2AA002441	GCAATGATTTTGATCGCTGA	TTCTGCCAGTCATTCTCCCT	AA Single
C01P2AA002442	CAATCCAACTTTGACTCCAACA	ATGTGCACTCAAAACCACCA	AA Single
C01P2AA002444	TTTTGGATCTTTTCCGCATC	GAGAAGCAGGATTACGCAGG	AA Single
C01P2AA002445	GGCAAATTAGGTGCTGTGGT	GTGAGAAGGCCATGGTTGAT	AA Single
C01P2AA002446	TGCTGGATGCTCTACAAGAA	TCGACGAGCATAAGCAACAA	AA Single
C01P2AA002447	ATCCTGGGCAGCATCATTTA	TCTCATAAAAAGCTCGAAAGTTTG	AA Single
C01P2AA002448	TATAATGGTGGCCTGCTCCT	TGTGCCTAATTTGGAGTTCTCA	AA Single
C01P2AA002452	CCTCCCTCTCCTTCATCCTC	TAGTCGTGACTCAGATGGCG	AA Single
C01P2AA002454	AGGGGGTTCCAAACTCAGAT	TGGTCAAGTGGAGAGACCAA	AA C01P2BB002227
C01P2AA002455	CAGCTTGAGTCCGACAATCA	GAAGAGAAGTCGAGGAGCGA	AA C01P2BB002228
C01P2AA002457	AGGTCAAGTGTGAGTGTGTGC	TTTTTCTGGATGCGCATTAT	AA Single
C01P2AA002459	TGTGCAGCATCCGATTCATA	AGTGGGTCAAGTGGTTCCAG	AA MuGSSM000034
C01P2AA002460	ATTTCTCCCCATATTACCCAA	AAATCCTTTCTTACTACAAAAACCTTC	AA Single
C01P2AA002461	CGCATCTCTCTCACGGAAAT	CAAGCTTCTGGCTTCGAGAT	AA C01P2BB002234;C01P2BB002234
C01P2AA002462	TTTAATGTCGTGGGGGAATG	TGCTTAAGTTTGGTCAATCCG	AA Single
C01P2AA002463	GTATCGGCGTTTCGACATTC	ACTCGACGTCGCCTTTTAGA	AA Single
C01P2AA002467	CCGCGCTCTTAATCGTATTC	CCCAGTTTTAAACAGTCAAGGG	AA C01P2BB002240;C01P2BB002240
C01P2AA002468	CCATGGATGTTGAACGTCAG	ACATCCGGTCGTTCCTTTCT	AA Single
C01P2AA002469	CCCTGTTGACGAGTGGAAAT	GCTTTGTCTTCCATGCTTCC	AA Single
C01P2AA002471	CTCGATGCCACAGCTATTCA	TACCGGTGTTTCGATGTTTG	AA Single
C01P2AA002473	CGAGATTGGCCATAATGCTT	GACTTTTGACCCAATTCCCA	AA Single
C01P2AA002480	TGCTCGCCTCTGTAAATGTG	CGCCTGGTATGTCTATTTTCG	AA Single
C01P2AA002481	CACGCTGTGGTGTGGAATAC	AGCAACGTTGACTCACATCG	AA Single
C01P2AA002482	TTTAGCCGATGGGATGTAGC	TCCAATCCGTTCTTTTCTCG	AA C01P3BB002254
C01P2AA002485	AGTCACCCGAATTGACGTTC	GTCTCCTCCCTCCTTCCATC	AA Single
C01P2AA002487	TCGCGTCGCTATTGTTAATG	GAGGGGATTTAGCCCTTCTG	AA C01P3AA002488
C01P2AA002490	ACCGGACCAAATAATGCAAA	GATTCAGGGTTCTACGCCAG	AA C01C0BB002259
C01P2AA002493	AATTGCCGCTCTTTTAAGCC	TCGAGCAGGCTTTTGTTTCT	AA Single
C01P2AA002494	CGCAACCATGTTTTGTCTTG	CAATTTCATTGCTAATAAACGCA	AA Single
C01P2AA002495	CGTTTTGTTAACACGCATTCC	TTTTCACATGGTGTAAAGCGA	AA Single
C01P2AA002498	GTTGGGTCTCTCTGACGCTC	CAATCAGCGACTCATCCCTT	AA Single
C01P2AA002499	AGTCGCTTCCCAATCAAAGA	GTCCACTCCTGCCACAGATT	AA Single
C01P2AA002500	GACATCGGACTTGATCGAAA	AAAATAAGCCCGATCACACC	AA Single
C01P2AA002507	GTCTGGTCCACGCAACTTCT	CCACCCCAGGAACAACTCTA	AA Single
C01P2AA002512	CTCTCGATCTTGGCACCTTC	CTGCATACCCTCCACTGCTT	AA Single
C01P2AA002514	ACATTTTTGCTGAAAGGCAA	TTTTTGAATATGGAAAGGGGG	AA Single
C01P2AA002516	ACTTGTGTGATGCAATGGGA	GTCGGCGACGTCACCTTAT	AA Single
C01P2AA002517	ACGTCGCCGACATACATACA	TACGTACCGCCCATACCAGT	AA Single
C01P2AA002518	CGACGGGATGGAAGAGAGTA	CGCCTATAAAAGGGGGAGAA	AA C01P2BB002283
C01P2AA002521	GCTTCGTCATGAAACCCATT	ATGCACGTACTCGCTGTGTC	AA Single
C01P2AA002522	GAGTAGGAGCGAAGTGGCAG	CACAGGTGTGTTCATCCGTC	AA C01P2BB002286
C01P2AA002525	GAATGACGCTCGTTGACTGA	CCATTCCTGCGTTGACTTTT	AA Single
C01P2AA002526	TGGATGACCATAACATCCCA	GCATTCCAAATCTGTCGGTT	AA Single
C01P2AA002527	ACCGGAGTTTCGATGTTCAC	GGAAAAGGTGACACGACGTT	AA C01P2AA002528
C01P2AA002528	ACCGGAGTTTCGATGTTCAC	ACATGGACCACCTGTTACCG	AA Single
C01P2AA002529	CGGTTCGTACCAGTCTGTCA	GTTGCCTTTCCCTTCTCCC	AA C01P2AA002530
C01P2AA002530	TGAACCACCCGTTACCGTAT	GTTGCCTTTCCCTTCTCCC	AA Single
C01P2AA002534	AATTAGTGGATGTGAATTAGTCTTGA	GAAACAAAGGCTTCCCAACA	AA Single
C01P2AA002544	AAGCATGACACGTCACCAAA	AACGAGTTTGGAGAATTTGGAA	AA Single
C01P2AA002545	CCTCGTTTCCATCCATTGTC	GAAAATATGGGAATGGTTATCACA	AA C01P2BB002307;C01P2BB002307
C01P2AA002546	ATCCATTCTGGAACAGGACG	GCACACTGCTTTGATCGTGT	AA C01P2BB002308
C01P2AA002547	CCTCCCTCTCGCCCTATAAC	CTCTCTCGATTGACTGCGTG	AA Single
C01P2AA002548	AGTCACGTGATCATTCGCAG	TTCCTTCCCTCCTCCTTCAT	AA Single
C01P2AA002552	GAAGCTGCGAGGTCAGATGT	CAAGAACATCCCATGGCTTT	AA C01P2BB002311;C01P2BB002311
C01P2AA002553	GCTCTCCAAAACAGGGATCA	TGAGACGCAGAGATTGTTGG	AA C01P2BB002313
C01P2AA002554	TTCTCGTATCCCATCTTCCG	GCTACACAGGGTTTGGAGGA	AA Single
C01P2AA002556	ATGCCATGGATCCCAAAATA	CACATGTGCTCCATGTGGTT	AA C01P2BB002316
C01P2AA002557	ACCTTGGCACTGATCTTTCC	AAGCTCTAATCCTTTGGCCC	AA Single
C01P2AA002558	CGTCTGTCGACGACTTCTCA	AAACGGTACGATACGGCAAG	AA C01P2BB002319
C01P2AA002559	TTTGCCAAAATAAAGAAAGCAA	CCAAAAGTTGATAAGCTGGGA	AA Single
C01P2AA002560	CGCTCTTTCGGTGTACCTTC	CCGCGCACTAATCTAAAAGC	AA C01P2BB002320
C01P2AA002561	ACCCCTCCGATGCTTAAGTT	GCAATGCTGAACGAGATTGA	AA C09P2AA052448;C09P2BB047806;
C01P2AA002562	ACTTCCAACTTCGTCATCGC	AAGATGACATTGCCTTTGGC	AA Single
C01P2AA002564	TTTTTCGGTTTGGTCACTTCTT	AAAAGGTGGCGTGATGAGTC	AA C01P2BB002324
C01P2AA002566	TCCATGTGCAAGTGTGTGTG	ATGTTGGGCTTCGTATCGTC	AA Single
C01P2AA002567	GTGCCACAGGAGACAACAAA	GTTCTCGCTGCGCTTAAAGT	AA Single
C01P2AA002578	AGAGCTCCTCATCACGCAAT	CGGGTCAACTCAGGTAAAGC	AA Single
C01P2AA002579	CGTGTCCCACAGAGGTACTG	TGTCTCATTGCGAGTAAAGCA	AA Single
C01P2AA002580	TTCTTCACCAAATCCAAGGG	GCTACTTGGACGGACACGAT	AA C01P2BB002337
C01P2AA002582	GCACTTGCACGTTTCTCAAA	TGTACAGGAATTCCCAAGAAAAA	AA Single
C01P2AA002585	AAATGAACCCGACGTGAATC	ATATTTCCTGGAAGACCGGC	AA C01P2BB002346
C01P2AA002586	CAGATCTGCATCACAACTGCT	TGGTTCTCTCTCTCTCTCTCTCA	AA C01P2BB002347
C01P2AA002587	AGAGGAGGGTGAGAGAGAGAGA	CCAAACTCTCCATCGGTTTG	AA Single
C01P2AA002589	CAGCTTGGAATCTTTCTGCAT	GTGGACTGCAACTACCACCA	AA Single
C01P2AA002590	CAAACCTTTCACCAAGCTCC	TTCTAACAAAATTTAGATGGACAGATG	AA Single
C01P2AA002591	GTGAATCACATGCCCCTCTT	CCTCAATGATTGCTTGTTGC	AA C01P2BB002352;C01P2BB002352
C01P2AA002592	CATACCCTTGGCCTTCAAAA	ACAGGTCAGGGAAATGCAAG	AA C01P2BB002353;C01P2BB002353
C01P2AA002594	TGTGGATCTGGTTTCACATCA	CAACCCCAGACCTCTTTCAA	AA Single
C01P2AA002596	CTGAGGGATTAAAGGTTTCACA	AGTCTATGAACAATGACAATCCAA	AA Single
C01P2AA002597	AAAATGAGGAAATCATTTGAAAAA	CCTATCAGCTGTGCTTTCCC	AA Single
C01P2AA002598	TCAAGCCCCTGAGACATCTT	GTCTGCAACTTCAAGGGCTC	AA Single
C01P2AA002599	TGCATCTTGAGCTTTTGCTG	AGCAGGGTTGTGATTTCCAG	AA Single
C01P2AA002601	AAAGGGCTTGGGCTATCAAG	CTCACCCTGGTTCAAAATTCA	AA Single
C01P2AA002608	TCGGCAAATAAGACTCCCAG	TTCCTTGGATTGAAGGGCTA	AA C01P2AA002609;C01P2BB002371
C01P2AA002609	CGATTTCAGCTTCCGAAAAA	TTCCTTGGATTGAAGGGCTA	AA Single
C01P2AA002610	CGACAACAAAGCTCCTCCTC	GAATCGATCTCACCCTCCAA	AA C01P2BB002372
C01P2AA002611	CGAACTTGTCGATGCTTTCA	GCGCTATGCTTTTCTTGTCC	AA Single
C01P2AA002612	CAAACACTGCAGACGAAGGA	GAGTATCCTCTCCTCCAAATGTC	AA Single
C01P2AA002613	GAGATTAAATGTATTAGTTTTGACCCA	TTTGTGTTTGTTGCATGTCG	AA Single
C01P2AA002616	ATGAAGCTTTGCTGGCAAGT	GGGAGAAGTTTCCGTCCTTC	AA MuGSSM001755
C01P2AA002620	ATGAAGCTTTGCTGGCAAGT	TAGTTGGCAGGAGATTTGGG	AA Single
C01P2AA002623	CCAACACCAAACTGGTGGAT	TGGAAGCTGCTCCAACTACT	AA Single
C01P2AA002624	ATGCCAAAAATCTGACAGCC	GGTGTTGGCCAGAGTCATTT	AA C01P2BB002384
C01P2AA002625	AAAGGTGACTCATCCGTTGC	TTTCGTTGATAAAACTGATGTCG	AA Single
C01P2AA002627	TCGAGGGGGAAAGTTATTGA	GGGATAGCCATCCTTATGGT	AA Single
C01P2AA002629	GCTTTCGACACAAGAGGAGC	GCTCATAGACATCCCCAAAAA	AA Single
C01P2AA002630	TCCACCAATTTAATAAGAGCAACA	CAACCTGGTCAAGCTTCCAT	AA Single
C01P2AA002632	GGACTTTTGATGGATGTTAATGA	TCCGATTTTGACAACCTGAA	AA C01P2BB002390
C01P2AA002645	GCCCCATTTCCGTAAGAGA	TCCACTCTACAATGTTTGTCACG	AA Single
C01P2AA002647	TGAAATCACGTGACCCAAAA	TTTGGGCATGACAGCATTTA	AA Single
C01P2AA002649	CAATCATGGTCGATCACAGG	GCAGTCTAGGAGAAGCTCGC	AA Single
C01P2AA002650	GGCCGTAAAGTGCCTTGTTA	CTGTCAACGCTTCGTCCATA	AA Single
C01P2AA002653	ACCCACATGAGCAAGCCTAT	TGTGGGCACTAGGGAGTTTC	AA C01P2BB002412
C01P2AA002654	TTGCATTCAGATGAACAATGC	CCATCTGCTTTCTGGTTTCC	AA Single
C01P2AA002655	TGTCAAAATGAGCAAACCACA	GGCGATGGTATGAAGCATCT	AA C01P2BB002414
C01P2AA002656	CATCACATTGTTTTTCCAGCA	GCCCTTATTGGGTTCCTTTG	AA C01P2BB002415
C01P2AA002663	TCGATTCGATTTGAAACCTCT	AGGGAAGCGATGACAAACAG	AA Single
C01P2AA002664	GCTCAAGATGGAAGAGGCTG	TTACAACCCAAACCCGTCTC	AA Single
C01P2AA002666	TGCAGATGTCAGCAGATTCC	CGTCAAACTTGAAGATGCGA	AA C01P2AA002672
C01P2AA002669	AGTTAGCAGCCGTGCATCTT	ACTCGCACACTCCTCTCACA	AA Single
C01P2AA002670	GCAAGCTCCAAACCAGTAGC	CCTCTCCATAATCGGAACGA	AA Single
C01P2AA002671	TCATATTGATAAAAATTGAGAGAATCA	TTGATATAGTGATTGACACCTGTTG	AA Single
C01P2AA002672	TGCAGATGTCAGCAGATTCC	CCGTCCCTGACGCTATACAT	AA Single
C01P2AA002673	GGAAGCAAAACCTCGTCAAG	GGAGACTGCAAGCTCGAAAG	AA Single
C01P2AA002681	GAGGTTGAGATGGGTGTGGT	ACCACCTTGAAGTCCATTCG	AA Single
C01P2AA002683	GCATGCAGAGCTGTGTTCTC	CAAGCCGGAGGAGATTGATA	AA Single
C01P2AA002684	TGACTGTTGGCTTTCAATGG	GGGGTGAGGAGGAACGTAAT	AA Single
C01P2AA002685	TCAGCCCGTTTCTTTCAAAC	TCGTTTTTGTCATCCTTGATTG	AA Single
C01P2AA002686	CAGTGGAAGAAGCAGAAGGG	GCTTCTCCCAAACAGAGTCG	AA Single
C01P2AA002688	GCAAAATTGACTTGAGATGATTACA	CCTTAGATTTAGTATGATTGTTCCAA	AA Single
C01P2AA002689	TCAACCATGGAAGGAGAAGG	CATCAGATGCTTCCCAAACA	AA C01P2BB002443
C01P2AA002690	AACCAATGGCATCAAGTCAA	GCCCCCACCTACTAGGACTC	AA C01P2BB002445
C01P2AA002691	GAGGGACAATACAAGTCTTTTGAA	TATCGGAGTAACGGAGGAGG	AA Single
C01P2AA002692	GTGGATCATGGAGTGTTCCC	CATGCTGAATTCATGGAGGTT	AA Single
C01P2AA002694	AAAGAACTGCTTGCTGCCAT	AGTGGAACATTTGCATTGGC	AA C01P2BB002449
C01P2AA002695	CCCCAAATTATATTTTCTTGGCT	AAGGTTGGTATGAGTCTTCGGA	AA Single
C01P2AA002697	CGACAAAGCAAACACAGGAA	GCCTCACTCCCCATAGTGTC	AA Single
C01P2AA002698	CAAGCTCACAAGCAACAGATG	TCTACATCTCCTTGGGCCAC	AA Single
C01P2AA002701	TCCGTAAAAAGCACTTAGGCA	TGGTAAGATAAAGAAACCCTACAAGAA	AA Single
C01P2AA002705	ATTTTGAGGAGGAAACGGCT	CCTGCTTGCATCGGTTAGTT	AA Single
C01P2AA002708	CAACATCCAATTAAGATGCCC	AATGTTTGGCAAGCACAATG	AA Single
C01P2AA002710	AAGGCGATGACGAGACTTACA	GGCTCATTGGATGTCCTGTT	AA Single
C01P2AA002711	AACAGGACATCCAATGAGCC	GGGATTACAGGCAAAAGCAA	AA Single
C01P2AA002713	TCACCATCTTCAACAACCCA	CACATATATCTTCGTTTTTCCATTG	AA Single
C01P2AA002714	CGAATCCAATCCAAACTTCC	TGGAACTCAAATACCCACCA	AA Single
C01P2AA002715	TCTTCGCCAGCTTAAAGGAA	GTCTTAAGGGGTCGAAAGCC	AA C01P2BB002468
C01P2AA002716	TCACCAACAAAAACTTGGGA	TGACTGGACTGCAAAGCATC	AA Single
C01P2AA002719	CATACCGGAGTTTCGACGTT	CGGACGGAACGAAAAATAAT	AA C06P2AA035940;C03P2BB011109;CUnP2BB065504;
C01P2AA002721	TCCGCAGCTTTACGAAGATT	AATCGCATAGGACAGAGCGT	AA Single
C01P2AA002723	TGATGGTCAGATGGACTGGA	TTGAAATTGATGGTTTCTGTGAA	AA Single
C01P2AA002724	TAAAGGGCCTTCTGCATAGC	CCCACCTCAACAAAAGCAAT	AA Single
C01P2AA002725	CAGATGGCTCCTTCATGTCA	GGGTTTGACCACTTCTTGGA	AA C01P2BB002478
C01P2AA002726	CAGAGCCATTGATGGATTGA	GGAGGAGATACTGCACGAGG	AA Single
C01P2AA002727	TCCAAGAAGTGGTCAAACCC	CAACAAGTGGAGGGAGGAAA	AA C01P2BB002480
C01P2AA002729	GGTCGTATGACCAGTAAGCCA	TCCTGCTCGAGAAACTCACA	AA Single
C01P2AA002730	TCCACCTTGCGATAAGTTCC	CGTGCATCGATCATGAAATC	AA Single
C01P2AA002731	GTACCGTGAATGGTCCTGCT	TTGTGATGGACAAAAGGCAA	AA Single
C01P2AA002734	TAGAGGCTTTTGGGCATTTG	TTGGAATGCCAGTTTTCTCC	AA Single
C01P2AA002735	CCAAAGCTCTTGGTGAAACAG	GCATCAGGTCCAAGTCCAGT	AA C01P2BB002487
C01P2AA002736	AAGTGGAGGTAGGGGAGGAA	CACCTGGTAGTGGTGCTCAA	AA C01P2BB002490;C01P2BB002490
C01P2AA002737	CACATGGCACCTGAGTTCAC	GAAAGAAGAAAAGAGATGCTCGTC	AA Single
C01P2AA002739	TCTGCAGTGTGAGAGGAGAAAA	CAAGATGAATGATGCTGCAAA	AA MuGSSM000973;MuGSSM000973
C01P2AA002740	AATTGGATTTGAATTGGGCTC	TTCATGCTGGATATTTTAGACAACA	AA Single
C01P2AA002742	ACGACACCATCTCCAACTCC	GTCTTTTCAGGAGGAAGGGG	AA Single
C01P2AA002743	CCTCAACGAATCCCAAGAAA	GAAAACGCCGTTAAAATCCA	AA Single
C01P2AA002744	ATGTCTCCAATCACAACGCA	TTCGAAGCTTACATGCAGGA	AA Single
C01P2AA002747	TGAATGTGTGCTTGTTGGAG	TGCATTTAATTTGCTGCCAC	AA Single
C01P2AA002755	TGTGATTGGATCCAGGAGAA	AGCAGGGTGTAGCGAGAGAA	AA Single
C01P2AA002756	CACTCATGCATAAAAGGGCTG	TTTTATCCTCCCGATGTCAA	AA Single
C01P2AA002757	AGAAACCAATGTGGGACAGC	GACGGATGAGCAATACAGCA	AA Single
C01P2AA002758	TGCTGCTGCTGAAGCATAGT	TCCAACCCACCAAAGAAAAG	AA Single
C01P2AA002759	GAGTTCATGTGAAGCGAGCA	TGGTTGGAGGATGGCTAAAG	AA C01P2BB002505
C01P2AA002763	CAAGGAGCAAACAAGTGCAG	GATCGAAGGGGGTTAAGAGG	AA Single
C01P2AA002764	GGATGTAAGCTCCACAAAGCA	TAGCCATGTCGTTGAAGACG	AA Single
C01P2AA002765	AGGCAAAGACGATTAGGGGT	GGCCAACTCTGGGTTTATCA	AA Single
C01P2AA002767	TCCACCCTCCTATTATCCCC	CAACGAGGGCTCTTCTTACG	AA C01P2BB002515
C01P2AA002769	ATTCCCCGAACAGAACACTG	CATCACCGACTTCATCTCCA	AA C01P2BB002518
C01P2AA002772	CCTCCACATAAGCCTCAAATCT	CTGATGCATGATTTTGTTTATTG	AA C01P2BB002520
C01P2AA002773	TCACCAACCTTGGCATGAT	TAACTTGGGGAGCTTTGAGG	AA Single
C01P2AA002774	TCCCATCCCAAGCATTAAAA	ATGCATCCCTCTGTTCTTGG	AA C01P2BB002522;C01P2BB002522
C01P2AA002777	TCAACATAATTGACGACGTAAGG	TTCTCTCCTGCATTGCCATT	AA Single
C01P2AA002778	TTCAAGTTTAAGTTGGAGGTTCC	ACCAAAAGCTCACCCATCAC	AA C01P2BB002526
C01P2AA002779	CAATGGACGCTCATCTGAAT	GGATAAGGTTTTGAACCCTCC	AA C01P2BB002529
C01P2AA002780	ACGGATCAATGCAAAGAAGG	TTACACAAGTTCTGCCACGC	AA C01P2BB002530
C01P2AA002781	GCGTGGCAGAACTTGTGTAA	GCATGAGATTCGATTTGGTACA	AA Single
C01P2AA002782	GTACAAGTGAGTGGCTGGCA	CTGCAATCGCCAGTCAGATA	AA Single
C01P2AA002783	GGGAAAAGATGGTGCAGTGT	CTCGGATTGCCTTGAAAGAG	AA C01P2BB002534;C01P2BB002534
C01P2AA002784	AGCGTCATCCAAAGCACTG	AGAAATGAGGGCACGATCAC	AA Single
C01P2AA002785	TTTTCCTGAGGGGGTTCTCT	CCCGTGAGGTTGTTTTGTCT	AA Single
C01P2AA002786	CATTTTTGCAAGCTCCCTTC	GTGTGCATGTGGCTGGTTAG	AA C01P2BB002537
C01P2AA002787	GGAAAAGGACCAACCAATGA	GGAGAAAGAGGTTAGCAACAACA	AA C01P2BB002538
C01P2AA002788	TGCATAGGAGACGTGTGAAAA	CGTTCAAAGAAGGGATCTTGA	AA Single
C01P2AA002789	ATTATCCAGATCGTTTGCCG	CTTTAAGCGGCCTTTCCTCT	AA Single
C01P2AA002790	AGCCAACACCTCCGTTATTG	TCAAAAACAACTGCTGCAAG	AA Single
C01P2AA002792	TTTCCTTGGTTTGCATGTTG	TTGAGCTGTAATGGCACTGG	AA Single
C01P2AA002793	AAGAGCTTTCCGAGCTCCAT	TGATGTGGGTGTGATCGACT	AA C01P2AA002796;C01P2BB002541;
C01P2AA002794	CCTTTTGCATGGGATCTCTC	ATCAAATTCGACATCGCTCC	AA Single
C01P2AA002796	AAGAGCTTTCCGAGCTCCAT	ACCGGTCGATAGAAATGTGG	AA C01P2AA002797
C01P2AA002797	CCGCAGCAAACATATCCTCT	ACCGGTCGATAGAAATGTGG	AA C01P2BB002544
C01P2AA002798	CAGTTCCAAACACCATTTGC	ATATCTTCACCCCCACCACA	AA Single
C01P2AA002800	TGTCCTCTCTCTCTCTCTCCCT	AAACCACTACGGTCGGTGTC	AA Single
C01P2AA002801	TATGAAGATTCCACCCCGTC	ACCGAAGCAGAAGCCTATGA	AA C01P2BB002542
C01P2AA002803	TGTTGGAATCTCAAACGCTG	TGGAACCCTATCGGTTCAAT	AA Single
C01P2AA002805	GGAGGGAGTAGGGAGTCGTC	CGCGATTATCCAGAGCTAGG	AA MuGSSM000036
C01P2AA002806	CAGCATTGATCCTTGGGTTT	AGCAAATCACCATCTTTGCC	AA Single
C01P2AA002808	CGAGCTAGGATCCTCTCGAA	TGGTCACAACATTGACCAGG	AA Single
C01P2AA002809	GGCAAAGGTGGCAGGTAATA	GTTGACGTCCCTGCAAAAAT	AA Single
C01P2AA002810	CATGACAGCATGTTTTGCCT	CAGGGTGCTGAGATGACTGA	AA Single
C01P2AA002813	TTCGGTGTCAGTAGCAGCAG	TCTCCTTGCTTTTCCTCGAA	AA C01P2BB002557;MuEstM007167;MuEstM007167
C01P2AA002814	TCCCTCAAATCATCCAGCTC	GACAAGGCCAGTAAAGCCAG	AA C01P2BB002560
C01P2AA002815	GCACGTGAAACGAGCAATAA	TTTTAGGAGCCTTTTATGTCCTATT	AA Single
C01P2AA002816	AAAAATGGCGGAAACCTCTT	CCACCTCCTTGACAACCACT	AA C01P2BB002562
C01P2AA002819	CGTTGCGTAGGATCAGATTG	GATGCTTGAGTGGAGAGATCAA	AA C01P2BB002564
C01P2AA002823	TTGCCTTTGTTCTGTTGTGG	AATCACAAGCTTAGTCCTCGG	AA Single
C01P2AA002825	GCATGCATGTGTGTGAACAT	AAAGCTGCTGCTTCAATTCC	AA C01P2BB002569
C01P2AA002833	CCTCGTTTCTGCTGCCTAAC	TCAACCATCGACCTCTTTACC	AA Single
C01P2AA002834	AGGTTGGGTGAGATTCGATG	CGCCGATTGATGATTATGCT	AA Single
C01P2AA002836	AGTGTCCAATGCCTTGTCGT	TGATCATCAAACGCAAGATAAAA	AA Single
C01P2AA002840	CAAAATAGGAAGGCGAACCA	CCTCCGCTCTACCATCTGAG	AA C05P2BB023021
C01P2AA002841	CCGAAATAGATCAAAATTGTAAACC	ATAGTGTCGGCGTACCGAGT	AA Single
C01P2AA002842	AGGCATTGCCAGGTATTCAC	AGCGCTAAATCCCAATCTCA	AA Single
C01P2AA002843	ATCCTCCTTGCTCTTACGCC	GCAAACACCGCTACATCCTT	AA Single
C01P2AA002844	GAGGGCTCAAAATTCCCTCT	AAGATCAATTACAAGGAAGTGAAACA	AA Single
C01P2AA002845	ACGCTCATAACTGGACCACC	TCATCGTCTACCCTCCTTGC	AA C01P2AA002847;C01P2BB002582;
C01P2AA002846	CATCTCCCGAAGTGAGTGGT	TTTCAGAGCATATCAGTGGCA	AA Single
C01P2AA002847	ACGCTCATAACTGGACCACC	TCGTCTACCCTCCTTCCTGA	AA Single
C01P2AA002850	CGGTGCTCTCTGGCTCTAAT	CGGAATGCCATCATACTGTG	AA Single
C01P2AA002851	CGGTAACTGCTGCATAGGGT	AGGTTGTTTGCGAAAATTGG	AA Single
C01P2AA002854	GTCACCAAAAACACACGACG	CATTTGAAGGTGGGTCTGCT	AA Single
C01P2AA002855	CCGTCCAAGCTTTACCAGAG	CTACTGCCAACCCAACAACA	AA C01P2BB002590
C01P2AA002857	TCTTGGAATATAATGCCGCC	CCTTAAACTGTTCCGTGGGA	AA MuEstM001151;C01P2BB002591
C01P2AA002858	TGACGGTCCAAAACAAATCA	AACATGCAGTCCACCAACAA	AA Single
C01P2AA002859	TGAATCTAAGGGAAGCAACCA	CCACAAGTGCAGCATCCTAA	AA C01C0BB002593
C01P2AA002860	TTTATCTGCAATGTCGCTCG	TTTCGAGACTTATTCGGTATGG	AA Single
C01P2AA002861	GATGGAGCTGATTCCGACAT	CTCCTGTTTCTCTGCTTCCG	AA C01P2BB002596
C01P2AA002863	AGAACAACAGCCAATGCCTA	AGAAATGCCAGTCCTTGTGC	AA Single
C01P2AA002864	ACAATCACAACCGATCATGG	AAATCAGCCGGATCTGTGAC	AA Single
C01P2AA002865	TTGATTCTTTGTGGTTGGGA	GGTGTCGTCTCCCACCTTTA	AA Single
C01P2AA002867	CGTGAGATAGCGGGAAGAAG	AATGTTCGAGGAGGGGAAGT	AA Single
C01P2AA002869	TCCAGGTGTTACAATTTAAGCAGA	AGATCTCATGGCTTTGGACA	AA Single
C01P2AA002875	CGCATAATCCGAAGTCTGAA	CATGACAGCCTATCTGGTGG	AA Single
C01P2AA002876	GGGAAGGAGGCTTATTTTGC	GACACCTGCCACATTATCCA	AA C01P2BB002608
C01P2AA002877	CCAAGTCTGCAATGCTGAAA	TTGTTTTGTAGCCTTTCGCC	AA Single
C01P2AA002878	AATCGCAGGAGTACCGAGAA	CCACTCACTCCCCTTGTGAT	AA Single
C01P2AA002879	CTTCTCTCTTCTCGGGGACC	TGCCAGCTTTGGTAGATCAG	AA Single
C01P2AA002881	TTTTTCAACGAGAGTTTCGATATG	GGTGCAGGATAAAGGAAGGA	AA Single
C01P2AA002882	ATTACTCGGCCCTGTCCTCT	TCCGTCACCTCTTCTCTCGT	AA MuEstM004803
C01P2AA002884	TGGTTGGATTTGATGGTTCA	CTATCGAAGGACACCACCGT	AA Single
C01P2AA002886	GTTGCTGCACATTGTGGTTC	TGCTTCTGCAGTGATCCAAG	AA C01P2BB002618
C01P2AA002887	CTTGGATCACTGCAGAAGCA	GGGGTAAGACTGGGCAATTT	AA MuGSSM000495
C01P2AA002888	AGCCAAAACGGGACTTTCTT	AGGTGTGTGTCATGCCTTCA	AA Single
C01P2AA002889	GTCCCCTTCATTATCGCAAA	ACAAGCGATCGGACCAATAC	AA Single
C01P2AA002890	GGTAATTTCGTCTCTTTCTCTCTTG	GTCGCACGACTTGCAGATAC	AA C01P2AA002891
C01P2AA002891	CCTCTCAGAGTGTTTCCTCTCTC	GTCGCACGACTTGCAGATAC	AA Single
C01P2AA002892	CATCGATGAAACATCAATCCA	CTCATCTTTGATGGGGGTGT	AA C01C0BB002625;C01C0BB002625
C01P2AA002894	GGATCAGAGCGCCATTAGAG	AGTAGGAATACGTCGAGGCG	AA Single
C01P2AA002895	TCATGATTACAACTTTCCAAAAACA	TCGTAGATTCTCATGCCCAA	AA Single
C01P2AA002896	TCTCCACTCCAGAAAACTGATG	TACTACCAAACCCCACCCAC	AA Single
C01P2AA002901	TGCAGGCTGTGAGAGAAAGA	ACTGTTTGTGGGGAGTCGTC	AA Single
C01P2AA002902	AACATGCAGAATCCTCAGGC	GTTTTGCCCGTGGAAGTAAA	AA Single
C01P2AA002903	CGATCCGTATTCATTCCTCG	TCTCAACATATGCTCGGTGC	AA Single
C01P2AA002907	TCATGTTTCCGGTCAACTCA	GAACATGGGTACCAGCATCC	AA Single
C01P2AA002908	TGTTTTGAAACTTGCCGATG	CCAATCTCTCGCAGTCATCA	AA Single
C01P2AA002910	ATAAGCTAGCGGACAAGGCA	GCGGGGAGGATTTAATTTGT	AA Single
C01P2AA002911	GGCATCACCGATTTGATCTT	TGGACCATTCCATTCCATCT	AA Single
C01P2AA002914	TATGGCCATCTTCTCCTTGG	TACATTGGGCATGTTGGAGA	AA Single
C01P2AA002915	AGAGGTGGAAGCACACATCC	CCATTTCCCACACGAAATCT	AA Single
C01P2AA002919	GATGGATCACTTTGGTGGCT	AATGGATGAAGAGACGGGTG	AA Single
C01P2AA002921	TACCAGGAGTGATGGGAACC	ACAAACAATCCAGCACCCTC	AA Single
C01P2AA002922	GCATGCATTAGAGTCCATACCA	CGACTGAAGTAAGTCTTTGTGGAA	AA Single
C01P2AA002926	AACTCGGCATGTGGTTAAAAA	TCATTTATGCCTTCAAAATCAA	AA Single
C01P2AA002928	GGCTTTTGCAGGTTGTTGTT	GCAAGGATTGGCTGAAAAAT	AA C01P2BB002651
C01P2AA002929	GAGAAGATGCTCTCGTTGCC	TGTTGTCGTTCCGTTACCAA	AA Single
C01P2AA002930	CACACCGATACATGGACTGC	GGAGCCTCAAAGATCCCTTC	AA Single
C01P2AA002932	CGATGCTCGTGTGAGAGTTC	TCCTTTAGTTTTCAGCCGTTG	AA Single
C01P2AA002935	AAAACATGCTTTGATTGGGG	CACCCATCGTGGTCTGAAAT	AA Single
C01P2AA002936	AAGCCGGTCCACATACACTC	GTTCGAGCTAAGAAGCCCCT	AA C01P2BB002656;C01P2BB002656
C01P2AA002937	GCAAATCTTCCCATCACCTT	GCTTTCTGGTGAGGGGTTTA	AA Single
C01P2AA002938	CGATTCGAAAACCTCCCTAA	CAGGAGCAAACAGATGACGA	AA Single
C01P2AA002939	TGATGGATCCTATGAACCGAA	GCAGACAGGACCAAACCCTA	AA Single
C01P2AA002941	CAACGTAGCCTCAGTGCATC	AAGGACAAAATGTTTCGGCA	AA Single
C01P2AA002943	TCCCAAGTCAAGATTTATGATTTTA	AAATTCAGAGGGGTCACAGC	AA Single
C01P2AA002944	TCATATGACGAAACGGAGCA	CACAAGAAGATGGCTGCGTA	AA C01P2BB002665
C01P2AA002946	AAAATTGAGTTGCCGTTTGG	AACACGAGGAACGAGGTTTG	AA Single
C01P2AA002947	CATGCTCTAGGGCAAGGTTC	AGATGTCTGCTGCCTTCGAT	AA C01P2BB002668
C01P2AA002948	CGAAGAGGGAGCACTCAGAC	TTGAGCGTACCACCACTCAC	AA Single
C01P2AA002949	TTCATCACCCGTTTACAGCA	CCGTATGCCGCTTATCACTT	AA C01P2BB002670;MuEstM007199
C01P2AA002950	CCGTTGCCTGAGAAGAGAAG	GTACTCCGCCGGATATGTGT	AA C01P2BB002673;C01P2BB002673
C01P2AA002951	CTGTGGCATGGGAAGAGACT	GAGCAAATAAGCGCAAGTCC	AA Single
C01P2AA002953	TTCTTTGCATATGCCCTACAAC	GGACGAAGAGAGAGGTGACG	AA Single
C01P2AA002955	CACCTCTCTCTTCGTCCAGG	CCGGACGGAACGAAATATAA	AA C01P2BB002677
C01P2AA002957	TTTGACAGAAAGGAAAATGTGAAA	CATGCATACACACACACACACA	AA Single
C01P2AA002963	TGTGTGTGTGTGTGTGTGTGT	CGTATTGGTGGAAGCCTTGT	AA C02P2AA008744;C07P2AA044544;C07P2AA044545;C11P2AA069248;C01P2BB002686;C07P2BB039866;C07P2BB040648;C10P2BB056999;C11P2BB063050;C11P2BB063052;
C01P2AA002964	CTGGTTCCTCTCTCGACTGG	TAGATCGTGATCCCACTCCC	AA Single
C01P2AA002965	AGGGATCACATCGGAAACAC	CACCTGGTCGCATCCTAAAT	AA Single
C01P2AA002966	TGGGGTTTGCAATAGAGGAG	AACCTGTTCATGCCATGTGA	AA Single
C01P2AA002967	CGACGACAGAGAAGGAAAGG	CATTTGATCTCTCGCATGGTT	AA C01P2BB002690
C01P2AA002968	AACCATGCGAGAGATCAAATG	TATAGTTGCGCTGTCCCCTT	AA Single
C01P2AA002970	GCGTTGAACCAATCTTGAAA	CTTGTGCATTTTGTTTCGATG	AA Single
C01P2AA002972	GCTTACCGAGAGAGCAAGCA	CGAACATATTTGAATACTCAATCCC	AA Single
C01P2AA002974	AGGTATGAGATATTTTTACACCGATT	CCCCACAAGTTGAGGAAAGA	AA Single
C01P2AA002975	ATGCTAGCTGGCGTTGAACT	AGAAATGGTGCGGTTGAATC	AA C01P2BB002698;MuEstM000370;MuEstM000370
C01P2AA002979	TGCAGAAATGGAAGACCAAA	TGAGCTGCATGCTCTCTCTC	AA C01P2AA002980
C01P2AA002980	TGCAGAAATGGAAGACCAAA	GATTGACCTGAAATGAGCTGC	AA C01P2BB002702
C01P2AA002981	TGATTTTTGACTTGGTGTTTTGA	GCTCTGTCCTGCCTGTTTTT	AA Single
C01P2AA002982	TCCACATCAAAAGTCCACGA	TCGTATCGATATGTTGATGTATGC	AA Single
C01P2AA002983	CCGTATGGTTGGAAACTTGG	TGTGAATGATCCCTTGTCCA	AA Single
C01P2AA002984	TGTTGCTAGACATTAAAAGCGTTC	CATGGTTGCATGGACCTACA	AA Single
C01P2AA002985	GCTTAGGCCCAATTCCAGAT	GCCAAAAATCAAATCCCAAA	AA Single
C01P2AA002986	AAAAACGAGATTAAAAGAGGTTAAAGA	TCGGTCGAGGAATTTTTACA	AA Single
C01P2AA002989	AACCGAGGTTGCAGTGGTAG	CACCGTCGGTTAACTCCTGT	AA Single
C01P2AA002993	GCCTCCGTTGTTGCATATTT	ACTCTCCCCACAGCAATGAT	AA Single
C01P2AA002995	CTCACTCTTCACAGCTCCCC	AGACTTGTGTTGGGCTTTGG	AA C01P2BB002712;C01P2BB002712
C01P2AA002996	CCAAAGCCCAACACAAGTCT	GGTGACGGGTTAGGCTTACA	AA C01P2BB002713;C01P2BB002713
C01P2AA002999	GAAGGCTGTTCTTGCTGGAC	GCCACAGAGCAAAGGTCAGT	AA C01P2BB002716
C01P2AA003000	ACAGGGATAAGGTGAGGTGC	GCATCTGCAAATGGAAATGTT	AA C01P2BB002718
C01P2AA003001	TCTGCAAACAGTGCCATTTC	GCAACCGTATGTCTCTCAACC	AA C01P2BB002719
C01P2AA003003	AAGATGAATGCAACCGAAGG	GCCATGTGGCACAATTCTTA	AA C01P2BB002720
C01P2AA003004	GGGCAGTCTTGTAATTTCGG	GTCGTTTGAGGCGAGGATTA	AA Single
C01P2AA003006	AAGCAATTCAGCAAGCACCT	CAGCACCTGGTGAGCAGTTA	AA Single
C01P2AA003012	GAGAGCTTTGCAAAACACAAA	TTCATCTCAAGGACATTATACTTCAA	AA Single
C01P2AA003015	TGAAGGATTTATATTCTACACGTAGGG	CAGCACGCCGTCGTATACTT	AA C01P2BB002730
C01P2AA003017	AAATTCATGTCTGCTTCCCG	CGCTAAAGCCAACAGCACTA	AA C01P2BB002732
C01P2AA003019	TTGGCTTCATTTGTTCTCCC	GAGCCGATCAAGAACTGGAG	AA C01P2BB002733
C01P2AA003021	GCTGTTGGGGTGTGTGTATG	CCATTGCAGAAAAGTCCACA	AA C01P2BB002737
C01P2AA003024	TCATCCTTTTCAGCTTGCAC	TCAAGTTGAAGTCACGTCCAT	AA Single
C01P2AA003025	GTGAGGAAGGGGCAACTGTA	TTTGCTAGCGAAGATGAGAGC	AA Single
C01P2AA003026	CCATCAATCTGGGAAGAGGA	GCCCAAAAAGTCCAAGCATA	AA C01P2BB002741
C01P2AA003031	GCTCGGTTACTGCTATTCGG	CGGGAAACAAAAATCTTGGA	AA Single
C01P2AA003032	TGCCTCTCGGTTTTGATGTA	CAAACGTGAGCCAATCAAAT	AA Single
C01P2AA003037	TGCTGATCTGTTCAAGAGCG	CAGCTCACAAGCATACCGAA	AA C01P2BB002750;C01P2BB002750
C01P2AA003038	CATGAAGCTCCCTCTGGTGT	ACAAGACACACACGCACACA	AA Single
C01P2AA003041	CCGGACTTTCTCAGCATCTT	AAAGCGTGTGCTGTTGCTAA	AA Single
C01P2AA003043	CAAAGAGCCAAACCGGACTA	TATGGTGCAGCAGGAAGATT	AA C01P2BB002752
C01P2AA003047	CATTGGTGAAATGAAAGGCA	GCGTGGTTTATTTTGGTGCT	AA Single
C01P2AA003048	ACCCAAACTGGACCCACATA	TACGTAGAGGAAAGCCAGGG	AA MuGSSM001328
C01P2AA003051	GTCAACCCGAGTCTTATCGC	TGTTTGAGATAAATATATCGCTGGA	AA Single
C01P2AA003052	TCCAGCGATATATTTATCTCAAACA	TTATGAACACCGCAGGCATA	AA Single
C01P2AA003053	TGATGGAGGGATGTCTGTGA	GTGAGTGTGGGTTCGGAGTT	AA C01P2BB002764
C01P2AA003056	GCAAAGATTTCATCGTAATCGAA	AGCATCCATGGCTACAACAA	AA Single
[truncated: 117,545 more rows]
